# Supplementary material for: Forgetting to take antiseizure medications is associated with focal to bilateral tonic-clonic seizures, as revealed by a cross-sectional study
Source: PLoS One. 2020 Oct 1;15(10):e0240082. doi: 10.1371/journal.pone.0240082 (PMC7529199; doi:10.1371/journal.pone.0240082)
Supplement: S1 Data — (XLSX) [file pone.0240082.s001.xlsx]

## Sheet: Sheet1
Case No.	sex	living alone	A1	A2	A3	A4	A5	B1	B2	B3	B4	Morisky score	disease	seizure type1	seizure type2	seizure type3	seizure frequency	seizure control	adherence	forgetting		服用薬剤1	服用薬剤2	服用薬剤3	服用薬剤4	服用薬剤5
1	0	0	0	1	0	1	1	1	1	0	0	2	7	1	2		3	2	2	2	3	エクセグラン	テグレトール	マイスタン
2	1	0	0	0	0	0	0	1	1	0	0	2	5	1			0	1	2	0	2	エクセグラン	テグレトール
3	1	0	2	1	1	0	0	0	1	0	0	1	7	1	2		1	2	3		2	イーケプラ	ﾋﾞﾑﾊﾟｯﾄ
4	0	0	0	2	1	1	0	1	0	0	0	1	5	1			3	4	2	2	3	イーケプラ	ﾋﾞﾑﾊﾟｯﾄ	リボトリール
5	1	0	0	2	0	0	2	1	1	0	0	2	2	1	2		4	5	2	0	3	テグレトール	フィコンパ	ラミクタール
6	0	0	0	0	0	0	0	1	1	0	0	2	7	1	2		2	2	1	2	2	イーケプラ	フィコンパ
7	1	0	0	0	0	0	0	1	0	0	0	1	0	1	2		2	2	2	2	1	ﾋﾞﾑﾊﾟｯﾄ
8	0	0	0	0	0	0	0	1	1	0	0	2	7	4	6	7	3	3	2	2	1	イーケプラ
9	0	0	0	0	0	0	0	0	0	0	0	0	1	0			0	1	3		2	エクセグラン	テグレトール
10	0	0	0	0	0	0	0	0	1	0	0	1	1	1			0	1	3		1	イーケプラ
11	1	1	1	0	2	0	2	1	1	1	0	3	5	1	2		3	4	2	2	2	テグレトール	ﾋﾞﾑﾊﾟｯﾄ
12	0	0	0	0	0	0	0	1	0	0	1	2	7	4			0	1	2	0	2	イーケプラ	ラミクタール
13	0	0	0	2	0	0	1	1	0	0	0	1	1	0			1	1	2	3	1	ラミクタール
14	1	0	0	0	0	0	0	0	1	0	0	1	1	0			0	1	3		1	ラミクタール
15	0	0	1	1	0	1	0	1	0	0	0	1	1	1			4	2	1		2	イーケプラ	フィコンパ
16	1	0	0	1	1	0	1	1	1	0	0	2	7	1	2		3	3	1	3	3	アレビアチン	デパケン/セレニカ	リボトリール
17	0	0	0	0	0	0	0	1	1	1	0	3	0	1			0	1	1	2	1	テグレトール
18	0	1	1	0	0	0	0	1	0	0	0	1	5	1	2		3	1	2	0	1	イーケプラ
19	1	0	0	1	1	0	0	1	0	0	0	1	0	1			3	3	2	2	3	フィコンパ	ﾋﾞﾑﾊﾟｯﾄ	ラミクタール
20	0	0	0	0	0	0	0	0	1	0	0	1	7	1	2		2	2	3		1	イーケプラ
21	0	0	3	2	2	3	3	1	0	0	0	1	7	1	2	7	5	4	2	2	3	デパケン/セレニカ	フィコンパ	トピナ
22	0	0	3	2	3	3	1	1	0	0	0	1	7	1	2	7	5	4	2	2	3	デパケン/セレニカ	フィコンパ	トピナ
23	0	0	2	2	2	2	2	1	0	0	0	1	7	1	2	7	4	3	2	2	3	デパケン/セレニカ	フィコンパ	トピナ
24	0	1	0	0	0	0	0	1	0	0	0	1	0	9			1	1	2	0	2	イーケプラ	ﾋﾞﾑﾊﾟｯﾄ
25	0	1	2	2	0	1	0	1	0	0	0	1	0	1	2		4	4	2	0	2	イーケプラ	ﾋﾞﾑﾊﾟｯﾄ
26	1	0	1	1	0	0	1	1	0	0	0	1	3	1	2		3	2	2	2	4	イーケプラ	ﾋﾞﾑﾊﾟｯﾄ	リボトリール	ガバペン
27	0	0	1	2	1	1	1	1	1	0	0	2	0	1			3	2	2	0	3	デパケン/セレニカ	フィコンパ	ﾋﾞﾑﾊﾟｯﾄ
28	0	0	0	0	0	0	0	1	0	0	0	1	7	1	7		0	1	2	2	1	イーケプラ
29	0	0	0	0	0	0	0	1	0	0	0	1	5	7	8		0	1	2	0	1	デパケン/セレニカ
30	0	0	2	2	2	2	2	0	0	0	0	0	5	1			4	3	3		2	イーケプラ	リボトリール
31	1	0	0	0	0	0	0	1	1	0	0	2	0	1	2		1	1	2	2	2	イーケプラ	エクセグラン
32	0	0	0	2	2	0	2	1	1	0	0	2	0	1	2		4	3	2	0	5	イーケプラ	テグレトール	ﾋﾞﾑﾊﾟｯﾄ	マイスタン	トピナ
33	0	0	2	3	1	2	1	0	1	0	0	1	2	1	2		5	3	3		5	イーケプラ	デパケン/セレニカ	フィコンパ	ﾋﾞﾑﾊﾟｯﾄ	ガバペン
34	0	0	0	0	0	0	0	1	1	0	0	2	5	1	2		0	1	2	2	1	イーケプラ
35	0	0	1	1	0	1	1	1	1	1	0	3	7	3	7		2	3	2	0	3	イーケプラ	マイスタン	ラミクタール
36	0	0	1	1	1	1	1	1	1	1	0	3	5	4	7		3	2	2	2	5	イーケプラ	エクセグラン	テグレトール	デパケン/セレニカ	フェノバール
37	0	0	1	1	1	0	2	1	1	0	0	2	7	1	7		4	4	2	2	2	フィコンパ	ﾋﾞﾑﾊﾟｯﾄ
38	0	0	2	1	2	2	2	1	1	0	0	2	7	1	7		4	4	2	2	2	フィコンパ	ﾋﾞﾑﾊﾟｯﾄ
39	0	0	3	3	3	0	0	1	0	0	0	1	5	1	2		5	3	2	2	5	イーケプラ	フェノバール	マイスタン	トピナ	ガバペン
40	0	0	0	0	0	0	0	0	1	0	0	1	0	1			1	1	3		1	ﾋﾞﾑﾊﾟｯﾄ
41	0	0	1	0	0	1	0	0	1	0	0	1	5	1			3	2	3		1	テグレトール
42	0	0	0	2	3	0	1	1	1	0	0	2	5	1			4	2	2	2	2	デパケン/セレニカ	ﾋﾞﾑﾊﾟｯﾄ
43	0	0	0	1	2	0	0	1	1	0	0	2	5	1			4	2	2	2	2	デパケン/セレニカ	ﾋﾞﾑﾊﾟｯﾄ
44	1	0	0	0	0	0	0	0	0	0	0	0	5	1	2		0	1	3		4	アレビアチン	テグレトール	フェノバール	リボトリール
45	0	0	3	1	1	2	0	0	0	0	0	0	4	1			4	2	3		2	イーケプラ	エクセグラン
46	0	0	0	1	2	0	0	0	0	0	0	0	2	6	7		4	4	3		5	アレビアチン	ﾋﾞﾑﾊﾟｯﾄ	フェノバール	マイスタン	ラミクタール
47	1	0	0	0	0	0	0	1	1	0	0	2	0	1	2		2	1	2	2	1	ﾋﾞﾑﾊﾟｯﾄ
48	0	1	3	3	3	2	3	1	0	0	0	1	2	1	2		5	5	2	3	4	フィコンパ	ﾋﾞﾑﾊﾟｯﾄ	マイスタン	ガバペン
49	1	0	3	3	2	3	3	1	0	0	1	2	3	1			4	4	1	3	1	デパケン/セレニカ
50	0	0	0	2	0	0	0	1	1	0	0	2	7	1	2		4	4	0	2	1	ﾋﾞﾑﾊﾟｯﾄ
51	0	0	0	0	0	0	0	1	1	0	0	2	1	1	2		0	1	2	2	1	テグレトール
52	0	0	0	1	0	0	0	1	1	0	0	2	1	1			3	2	2	2	1	アレビアチン
53	0	0	1	1	1	1	1	1	1	0	0	2	5	1	2		3	3	2	2	4	イーケプラ	ﾋﾞﾑﾊﾟｯﾄ	フェノバール	ラミクタール
54	0	0	0	0	0	0	0	1	1	0	0	2	1	1	2		1	1	2	3	1	ラミクタール
55	1	0	0	0	0	0	0	1	1	0	0	2	5	1			0	1	2	3	1	イーケプラ
56	1	0	0	1	1	0	0	0	0	0	0	0	7	1	2		3	2	3		4	テグレトール	マイスタン	トピナ	ガバペン
57	1	0	0	0	0	0	0	1	1	0	0	2	5	1	2		2	2	2	2	2	イーケプラ	トピナ
58	1	0	3	2	3	2	3	1	1	1	0	3	5	0			5	4	2	0	4	イーケプラ	ﾋﾞﾑﾊﾟｯﾄ	マイスタン	ラミクタール
59	0	0	1	1	0	0	1	0	0	0	0	0	5	1			3	2	3		3	アレビアチン	フィコンパ	リボトリール
60	1	0	0	2	1	1	0	1	1	0	0	2	5	1	2		4	2	2	0	3	アレビアチン	フィコンパ	ラミクタール
61	1	1	0	0	0	0	0	1	1	0	1	3	1	1	2		1	1	2	2	1	イーケプラ
62	1	0	1	0	0	0	1	1	0	0	0	1	7	1			3	1	2	0	1	イーケプラ
63	0	0	0	0	0	0	0	0	0	0	0	0	0	1	2		0	1	3		1	イーケプラ
64	1	0	0	0	0	0	0	1	1	0	0	2	5	1	2		0	1	2	2	3	テグレトール	マイスタン	ガバペン
65	0	0	0	0	0	0	0	0	0	0	0	0	0	1	2		2	2	2	0	2	マイスタン	ラミクタール
66	0	0	2	2	0	0	0	0	1	0	0	1	0	1	2		4	4	3		2	イーケプラ	ﾋﾞﾑﾊﾟｯﾄ
67	1	0	0	0	0	0	0	1	0	0	0	1	0	1	2		1	1	3		1	イーケプラ
68	1	0	0	1	1	2	0	1	1	1	1	4	4	1			4	4	2	3	2	ﾋﾞﾑﾊﾟｯﾄ	ラミクタール
69	0	0	0	1	1	0	0	1	1	0	0	2	5	1	2		3	2	2	2	1	イーケプラ
70	0	1	0	0	0	0	0	1	0	0	0	1	5	9			2	2	2	0	1	イーケプラ
71	1	1	1	0	0	0	0	1	0	0	0	1	5	1	2		3	3	2	3	2	イーケプラ	ﾋﾞﾑﾊﾟｯﾄ
72	0	1	0	0	2	0	2	1	0	0	0	1	7	4	5		4	3	2	3	1	ラミクタール
73	0	1	0	0	0	0	0	1	0	0	0	1	7	4	5		2	3	2	2	1	ラミクタール
74	0	1	1	0	1	2	1	1	0	0	0	1	0	1	2		4	3	2	0	2	イーケプラ	フィコンパ
75	0	0	0	0	0	0	0	0	0	0	0	0	0	1			2	2	3		2	イーケプラ	ﾋﾞﾑﾊﾟｯﾄ
76	1	0	0	0	0	0	0	1	1	0	0	2	7	1	2		0	1	1	2	1	エクセグラン
77	0	0	0	3	2	0	0	1	1	0	0	2	5	1	2		4	4	1	2	1	ラミクタール
78	1	1	0	0	0	0	0	1	0	0	0	1	7	1	2		1	2	2	3	3	イーケプラ	テグレトール	リボトリール
79	1	0	2	1	1	0	0	1	0	0	0	1	5	1			4	3	2	2	1	イーケプラ
80	1	0	1	1	1	1	1	0	0	0	0	0	5	1			3	3	3		3	テグレトール	フィコンパ	マイスタン
81	1	0	0	0	0	0	0	1	0	0	0	1	7	1			2	1	2	2	1	ラミクタール
82	0	0	0	0	0	0	0	1	0	0	0	1	2	1	2		1	1	2	0	1	イーケプラ
83	0	0	0	1	0	0	0	1	1	0	0	2	7	1			2	2	2	2	1	イーケプラ
84	0	0	0	1	0	0	0	1	0	0	0	1	5	1	2		2	1	2	0	1	ﾋﾞﾑﾊﾟｯﾄ
85	1	0	0	0	0	0	0	0	1	0	0	1	7	1	2		2	2	3		2	マイスタン	ラミクタール
86	0	0	0	2	2	2	2	1	0	0	0	1	2	0	2		5	4	2	0	3	イーケプラ	ﾋﾞﾑﾊﾟｯﾄ	マイスタン
87	1	0	0	1	1	1	0	1	0	0	0	1	7	0			3	3	2	0	2	マイスタン	ラミクタール
88	1	0	0	0	0	0	0	1	0	0	0	1	1	1	2		0	1	1	0	1	テグレトール
89	0	0	1	1	1	1	1	1	1	0	0	2	7	1	2		3	3	2	0	1	ラミクタール
90	0	0	0	0	0	0	0	1	0	0	0	1	1	1	2		1	1	2	0	1	ﾋﾞﾑﾊﾟｯﾄ
91	0	1	1	1	1	1	1	0	0	0	0	0	7	1			3	3	3		1	ﾋﾞﾑﾊﾟｯﾄ
92	0	0	2	1	2	2	3	1	1	0	0	2	1	1	2		5	4	2	0	4	イーケプラ	テグレトール	ﾋﾞﾑﾊﾟｯﾄ	マイスタン
93	1	0	3	3	1	3	0	1	1	0	1	3	5	1	7	8	5	4	2	1	1	ﾋﾞﾑﾊﾟｯﾄ
94	0	1	0	1	1	0	0	1	0	0	0	1	2	1	2		3	3	2	2	3	アレビアチン	イーケプラ	リボトリール
95	0	0	2	2	2	2	1	1	0	1	0	2	7	1			4	3	1	2	2	イーケプラ	ラミクタール
96	0	0	2	1	2	1	3	1	0	0	0	1	7	1			4	3	1	2	2	イーケプラ	ラミクタール
97	1	0	0	0	0	0	0	0	1	0	0	1	5	1	2		0	1	3		4	イーケプラ	テグレトール	ラミクタール	リボトリール
98	0	0	0	1	0	1	1	1	0	0	0	1	5	1	2		3	3	2	2	4	イーケプラ	テグレトール	ﾋﾞﾑﾊﾟｯﾄ	ラミクタール
99	0	0	0	0	0	0	0	1	0	0	0	1	1	1	2		1	2	2	0	1	ラミクタール
100	0	0	0	0	0	0	0	1	1	0	0	2	0	1	2		0	1	2	2	1	イーケプラ
101	1	0	0	0	0	0	0	0	0	0	0	0	0	1	2		2	2	3		2	イーケプラ	フィコンパ
102	1	0	0	0	0	0	0	1	0	0	0	1	5	1	22		1	1	2	2	4	アレビアチン	マイスタン	ラミクタール	リボトリール
103	0	0	0	0	0	0	0	1	0	0	0	1	5	1	2		1	2	2	2	1	イーケプラ
104	1	0	2	1	1	1	0	0	0	0	0	0	0	1	2		4	3	3		1	イーケプラ
105	0	1	0	3	3	3	0	1	0	0	0	1	0	1	2		4	3	2	0	2	イーケプラ	ﾋﾞﾑﾊﾟｯﾄ
106	1	1	0	0	0	0	0	1	0	0	0	1	0	1			0	1	2	0	1	イーケプラ
107	0	1	0	0	0	0	0	1	0	0	0	1	0	1	2		2	2	1	2	1	イーケプラ
108	0	1	0	0	0	0	0	1	0	0	0	1	0	0			4	3	2	2	3	イーケプラ	テグレトール	フィコンパ
109	0	0	0	0	0	0	0	0	0	0	0	0	0	1			1	1	3		2	イーケプラ	リボトリール
110	1	0	0	0	0	0	0	1	1	0	0	2	0	1	2		2	2	2	1	4	イーケプラ	エクセグラン	フィコンパ	ラミクタール
111	0	1	0	1	0	0	1	0	0	0	0	0	3	1			3	2	3		1	デパケン/セレニカ
112	0	1	0	1	1	1	1	1	0	0	0	1	0	0			3	3	2	0	3	イーケプラ	テグレトール	フィコンパ
113	0	0	0	0	0	0	0	0	0	0	0	0	0	1	2		1	2	3		2	イーケプラ	リボトリール
114	1	0	0	0	0	0	0	1	1	0	0	2	0	1	2		2	2	2	1	4	イーケプラ	エクセグラン	フィコンパ	ラミクタール
115	0	1	0	3	0	0	0	1	0	0	0	1	0	1	2		4	4	2	0	1	アレビアチン
116	1	0	0	1	1	0	1	0	0	0	0	0	0	1	2		3	2	3		1	テグレトール
117	1	0	0	0	0	0	0	0	0	0	0	0	0	1	2		0	2	3		2	テグレトール	マイスタン
118	1	1	0	0	0	0	0	0	0	0	0	0	7	1	2		0	2	3		2	アレビアチン	エクセグラン
119	0	0	0	0	0	0	0	0	0	0	0	0	0	0			2	2	3		1	イーケプラ
120	1	0	2	1	2	2	3	1	1	1	1	4	0	1			4	4	2	0	1	イーケプラ
121	1	0	0	0	0	0	0	0	0	0	0	0	0	1			0	2	3		1	イーケプラ
122	1	0	0	0	0	0	0	0	0	0	0	0	0	1			0	2	3		1	イーケプラ
123	0	0	1	1	0	0	1	1	0	0	0	1	2	1			3	2	2	2	1	イーケプラ
124	0	0	0	0	0	0	0	0	0	0	0	0	6	1			0	2	3		2	デパケン/セレニカ	ガバペン
125	0	0	1	1	0	1	1	1	1	0	1	3	7	3			2	2	1	3	1	デパケン/セレニカ
126	0	0	0	2	2	0	0	1	1	1	0	3	3	0			4	4	2	2	2	デパケン/セレニカ	リボトリール
127	1	0	0	0	0	0	0	0	0	0	0	0	0	1			1	2	3		1	イーケプラ
128	1	0	0	0	0	0	0	0	0	0	0	0	0	1			0	1	3		1	エクセグラン
129	0	0	0	0	0	0	0	0	0	0	0	0	1	1	2		0	1	3		1	エクセグラン
130	0	0	0	0	0	0	0	0	0	0	0	0	0	0			0	1	3		1	エクセグラン
131	0	0	3	2	2	0	0	1	1	0	0	2	1	1	2		4	4	2	2	2	イーケプラ	エクセグラン
132	0	0	0	0	0	0	0	1	0	0	0	1	5	7			0	1	2	3	1	デパケン/セレニカ
133	0	0	0	0	0	0	0	1	0	0	0	1	1	1	2		2	3	2	3	1	デパケン/セレニカ
134	1	0	2	1	0	0	1	1	1	0	0	2	0	1			5	3	2	3	2	デパケン/セレニカ	フェノバール
135	1	0	1	2	3	0	0	1	1	0	0	2	0	1			4	3	2	2	2	デパケン/セレニカ	フェノバール
136	1	0	0	2	3	0	0	1	1	0	0	2	1	1	2		4	4	2	3	1	デパケン/セレニカ
137	0	1	1	0	0	0	0	1	1	1	1	4	0	1	2		3	2	2	3	1	エクセグラン
138	0	1	2	2	1	2	0	1	1	0	1	3	0	1	2		4	4	2	3	1	エクセグラン
139	0	0	0	0	0	0	0	1	1	0	0	2	0	9	2		1	2	2	3	1	イーケプラ
140	1	0	1	2	1	1	0	1	0	0	0	1	0	1	2		4	4	2	2	1	イーケプラ
141	1	0	0	3	0	0	0	1	0	0	0	1	0	1	2		4	4	2	2	1	イーケプラ
142	1	0	0	2	0	0	0	1	0	0	0	1	0	1			4	3	2	2	1	イーケプラ
143	0	0	2	1	1	2	0	0	0	0	0	0	1	1	2		4	4	3		2	デパケン/セレニカ	ラミクタール
144	0	0	0	0	0	0	0	0	0	0	0	0	1	1			1	1	3		2	デパケン/セレニカ	ラミクタール
145	1	0	3	1	0	0	1	0	0	0	1	1	1	1			4	1	3		1	エクセグラン
146	0	0	0	0	0	0	1	0	0	0	1	1	1	1			3	1	3		2	エクセグラン	ガバペン
147	1	0	1	1	1	1	2	1	1	0	0	2	1	1			4	4	2	2	1	イーケプラ
148	1	0	0	1	0	1	0	1	1	0	0	2	1	1			3	2	2	2	1	イーケプラ
149	0	0	0	1	0	0	1	0	0	0	0	0	1	1			3	2	3		1	エクセグラン
150	0	0	1	0	0	0	0	0	0	0	0	0	1	1			3	2	3		1	イーケプラ
151	1	0	0	0	0	0	0	0	0	0	0	0	1	9			0	1	3		1	エクセグラン
152	1	0	0	0	0	0	0	0	0	0	0	0	1	9			2	2	3		2	イーケプラ	ﾋﾞﾑﾊﾟｯﾄ
153	1	0	3	0	0	0	3	0	0	0	0	0	1	1			4	3	3		1	エクセグラン
154	0	0	3	3	2	3	3	0	0	0	0	0	1	1			4	3	3		1	イーケプラ
155	0	0	0	0	0	0	0	0	0	0	0	0	1	9			1	1	3		1	イーケプラ
156	1	0	0	1	0	0	0	0	0	0	0	0	1	1	2		3	2	3		1	イーケプラ
157	1	0	1	1	1	1	1	0	0	0	1	1	1	1	2		3	3	3		1	エクセグラン
158	1	0	0	2	0	0	2	0	0	0	1	1	1	1			3	2	3		1	エクセグラン
159	1	0	2	2	0	0	3	0	0	0	1	1	0	1			4	3	3		1	イーケプラ
160	0	0	0	1	0	0	0	1	1	0	0	2	1	1			3	2	2	3	1	エクセグラン
161	0	0	2	1	1	1	1	1	1	0	0	2	1	1			4	4	2	2	1	イーケプラ
162	0	0	0	0	0	0	0	1	0	0	0	1	1	0			1	1	2	2	1	イーケプラ
163	0	0	0	0	0	0	0	0	0	0	0	0	5	6			0	1	3		1	デパケン/セレニカ
164	0	0	0	1	0	3	0	1	0	0	1	2	1	1			4	3	2	3	2	エクセグラン	テグレトール
165	0	0	0	3	0	3	0	1	0	0	1	2	1	1			4	2	2	2	2	エクセグラン	テグレトール
166	0	0	1	1	0	0	1	0	0	0	1	1	1	1			3	2	3		2	エクセグラン	テグレトール
167	1	0	1	1	2	0	2	1	1	0	0	2	5	1	2		4	4	2	2	1	イーケプラ
168	1	0	0	2	3	0	2	1	1	0	0	2	5	1			4	4	2	2	1	イーケプラ
169	1	0	0	0	0	0	2	1	1	0	0	2	7	1	2		4	4	2	0	1	イーケプラ
170	1	0	0	1	3	0	0	1	1	0	0	2	7	1	3		3	2	2	0	1	イーケプラ
171	1	0	0	0	0	0	0	0	0	0	0	0	1	0			0	1	3		1	イーケプラ
172	1	0	0	0	0	0	0	0	0	0	0	0	0	0	2		0	1	3		2	イーケプラ	テグレトール
173	1	0	0	0	0	0	0	0	0	0	0	0	3	6	7		0	1	3		1	アレビアチン
174	0	0	2	2	2	0	0	1	1	0	1	3	1	1			4	4	2	1	2	エクセグラン	ガバペン
175	0	0	1	1	1	1	1	1	1	0	0	2	5	1	2		3	2	2	1	2	エクセグラン	ガバペン
176	1	0	0	1	1	0	0	1	1	0	0	2	1	1	2		3	2	2	2	1	エクセグラン
177	1	0	0	0	0	0	0	0	0	0	0	0	0	0			2	1	3		1	イーケプラ
178	0	0	0	1	1	0	1	1	0	0	0	1	0	1	3		3	3	2	0	1	イーケプラ
179	0	0	0	0	0	0	0	0	0	0	0	0	0	0			0	1	3		3	イーケプラ	エクセグラン	テグレトール
180	1	0	2	1	0	0	1	1	0	0	1	2	3	1	2		4	4	2	0	1	エクセグラン
181	1	0	0	1	1	0	0	1	1	0	0	2	3	1	2		3	3	2	2	1	イーケプラ
182	1	0	1	1	0	0	0	1	1	0	0	2	3	1			3	3	2	2	1	イーケプラ
183	1	0	0	1	0	1	0	1	1	0	1	3	1	9	2		3	4	2	3	1	イーケプラ
184	1	0	0	1	1	0	0	0	0	0	0	0	0	1			3	3	3		3	イーケプラ	テグレトール	フィコンパ
185	1	0	0	1	0	3	0	0	0	0	0	0	1	1			4	3	3		2	アレビアチン	フェノバール
186	1	0	1	2	0	3	0	0	0	0	0	0	1	1			4	3	3		1	イーケプラ
187	1	0	1	0	0	2	0	0	0	0	0	0	1	1			3	2	3		1	イーケプラ
188	1	0	0	3	0	0	0	1	1	0	0	2	1	1	2		4	4	2	2	1	エクセグラン
189	0	0	0	3	0	0	2	0	0	0	1	1	0	1			4	3	3		1	エクセグラン
190	0	0	0	0	0	0	0	0	0	0	1	1	1	1	2		0	1	3		1	テグレトール
191	1	0	0	2	0	0	0	0	0	0	1	1	0	1	2		4	3	3		3	エクセグラン	テグレトール	フェノバール
192	0	0	2	2	1	2	1	1	1	0	0	2	1	1	2		4	4	2	0	3	アレビアチン	エクセグラン	デパケン/セレニカ
193	0	0	3	1	0	0	3	1	0	0	1	2	1	1	2		4	4	2	2	2	イーケプラ	テグレトール
194	1	0	0	0	0	0	0	0	0	0	1	1	1	0			2	3	3		2	イーケプラ	デパケン/セレニカ
195	0	0	0	0	0	0	0	1	0	0	1	2	1	7			0	1	2	0	1	イーケプラ
196	1	0	3	1	0	3	0	1	0	0	1	2	1	1			5	3	2	2	2	イーケプラ	エクセグラン
197	0	0	0	0	0	0	0	0	0	0	0	0	1	1			0	1	3		1	イーケプラ
198	0	0	0	1	0	0	0	0	0	0	1	1	1	1			3	2	3		1	エクセグラン
199	1	0	0	0	0	0	2	0	0	0	1	1	1	1			4	2	3		1	エクセグラン
200	1	0	1	1	1	1	1	0	0	0	1	1	4	1			3	2	3		1	イーケプラ
201	0	0	0	0	0	0	0	0	0	0	1	1	1	7			0	1	3		1	イーケプラ
202	0	0	0	0	0	0	0	1	0	0	0	1	1	1			0	1	2	3	1	イーケプラ
203	1	0	0	2	2	0	0	0	0	0	0	0	1	9			3	2	3		1	イーケプラ
204	1	0	0	0	0	0	0	0	0	0	0	0	1	7			2	2	3		2	イーケプラ	デパケン/セレニカ
205	1	0	0	0	0	0	0	0	0	0	0	0	0	5			0	1	3		1	デパケン/セレニカ
206	1	0	0	0	0	0	0	0	0	0	0	0	1	1			0	1	3		1	イーケプラ
207	1	0	0	0	0	0	0	0	0	0	1	1	4	2			0	1	3		2	アレビアチン	ガバペン
208	0	1	2	2	2	0	0	1	1	1	1	4	7	1			3	3	1	3	3	イーケプラ	デパケン/セレニカ	フィコンパ
209	0	1	0	2	0	0	0	1	1	1	1	4	7	1			3	3	1	3	3	イーケプラ	デパケン/セレニカ	フィコンパ
210	0	1	0	3	0	2	2	1	1	1	1	4	7	1	2		3	3	1	3	3	イーケプラ	デパケン/セレニカ	フィコンパ
211	0	1	0	3	0	2	3	1	1	1	1	4	7	1			3	3	1	3	3	イーケプラ	デパケン/セレニカ	フィコンパ
212	0	1	2	2	0	0	0	1	1	1	1	4	7	1	2		3	3	1	3	3	イーケプラ	デパケン/セレニカ	フィコンパ
213	0	0	1	1	0	1	1	1	0	0	0	1	7	3			2	2	2	0	1	ラミクタール
214	1	0	0	0	0	0	0	0	0	0	0	0	1	0			2	2	3		1	イーケプラ
215	1	0	0	1	1	1	0	1	0	0	0	1	3	1			3	4	2	0	1	デパケン/セレニカ
216	0	0	1	1	0	0	0	1	0	0	0	1	1	1			2	1	2	2	1	イーケプラ
217	0	0	1	1	0	0	0	0	0	0	0	0	1	1	2	7	3	3	3		3	イーケプラ	デパケン/セレニカ	フィコンパ
218	0	0	1	1	0	0	0	0	0	0	0	0	1	1	2		3	3	3		3	イーケプラ	デパケン/セレニカ	フィコンパ
219	0	0	0	3	3	0	3	0	0	0	0	0	1	1			4	4	3		3	イーケプラ	デパケン/セレニカ	フィコンパ
220	1	0	0	0	0	0	0	1	1	0	0	2	1	9			0	1	2	0	1	デパケン/セレニカ
221	1	0	0	0	0	0	0	1	1	0	0	2	1	9			0	1	2	0	1	フェノバール
222	1	0	0	1	0	0	0	1	0	0	0	1	4	0	1		2	2	2	2	1	イーケプラ
223	1	0	0	2	0	3	1	1	0	0	0	1	1	1	2		4	4	2	2	1	イーケプラ
224	1	1	0	0	0	0	0	0	1	1	1	3	1	9			0	1	3		1	イーケプラ
225	0	1	0	0	0	0	0	0	1	1	1	3	1	0	1	8	0	1	3		1	エクセグラン
226	0	0	0	0	0	0	0	0	0	0	0	0	1	9			1	1	3		1	イーケプラ
227	1	0	0	0	0	0	0	0	1	1	1	3	3	9			1	1	3		1	イーケプラ
228	1	0	1	0	0	0	0	1	1	0	0	2	5	1	2		2	3	2	0	1	イーケプラ
229	1	0	0	0	0	2	0	1	1	0	0	2	3	0	1		2	2	2	0	1	イーケプラ
230	0	0	2	2	1	2	0	0	0	0	0	0	0	1			4	4	3		1	イーケプラ
231	0	0	3	0	3	3	2	0	0	0	0	0	0	1	3		4	3	3		2	イーケプラ	フィコンパ
232	0	0	3	1	0	0	0	0	0	0	0	0	0	1			4	4	3		2	イーケプラ	フィコンパ
233	0	0	2	0	0	0	0	0	0	0	0	0	0	1			4	3	3		2	イーケプラ	フィコンパ
234	0	1	2	2	0	2	2	1	0	1	1	3	5	1	2		4	4	1	2	3	イーケプラ	マイスタン	ラミクタール
235	0	0	0	0	0	0	0	1	0	0	1	2	7	0	2		3	3	2	4	3	イーケプラ	フィコンパ	ﾋﾞﾑﾊﾟｯﾄ
236	0	0	0	0	0	0	0	1	1	1	0	3	1	0			1	1	2	2	1	ラミクタール
237	0	0	2	2	0	2	2	1	1	1	0	3	7	3	4	7	3	4	2	0	1	ラミクタール
238	1	0	2	2	2	2	2	1	1	0	0	2	7	3	4		4	4	2	0	2	デパケン/セレニカ	ラミクタール
239	1	0	0	0	0	0	0	1	1	0	0	2	7	1	2		3	3	2	0	2	イーケプラ	テグレトール
240	0	0	0	0	0	0	0	0	0	0	0	0	3	0			0	1	3		1	イーケプラ
241	1	1	0	0	0	0	0	1	0	0	0	1	0	1			0	1	2	2	1	ラミクタール
242	0	1	0	1	0	0	0	1	0	0	0	1	6	0			3	4	2	4	3	イーケプラ	テグレトール	マイスタン
243	0	0	1	3	0	2	1	1	0	0	0	1	7	3	7		4	4	2	0	1	ラミクタール
244	1	0	0	0	0	0	0	0	0	0	0	0	5	7			0	1	3		1	デパケン/セレニカ
245	0	0	0	2	2	2	0	0	0	0	0	0	2	1	2	7	4	4	3		4	テグレトール	デパケン/セレニカ	フィコンパ	マイスタン
246	0	0	0	0	0	0	0	0	0	0	0	0	5	5			0	1	3		1	フィコンパ
247	0	0	0	0	0	0	0	0	0	0	0	0	1	9	2		0	1	3		1	ラミクタール
248	1	0	0	0	0	0	0	0	0	0	0	0	0	9	2		0	1	3		1	テグレトール
249	1	0	0	0	0	0	0	0	0	0	0	0	1	9	2		1	1	3		1	ラミクタール
250	1	0	0	0	0	0	0	1	0	0	0	1	5	9	2		2	2	2	3	1	フェノバール
251	1	1	0	0	0	0	0	1	0	0	0	1	1	9	2		2	2	2	3	2	テグレトール	マイスタン
252	0	0	0	0	0	0	0	0	0	0	0	0	1	9	2		0	1	3		1	イーケプラ
253	1	0	0	0	0	0	0	0	0	0	0	0	0	9	2		0	1	3		1	イーケプラ
254	0	1	0	0	0	0	0	0	0	1	0	1	0	9	2		0	1	3		2	テグレトール	デパケン/セレニカ
255	1	0	0	0	0	0	0	1	0	0	0	1	1	9	2		2	2	2	3	1	イーケプラ
256	1	0	0	0	0	0	0	1	0	0	1	2	0	9	2		0	1	2	2	1	イーケプラ
257	1	0	0	0	0	0	0	0	0	0	0	0	1	9	2		1	1	3		1	イーケプラ
258	1	0	0	0	0	0	0	0	0	0	0	0	1	0	2		2	2	3		1	ラミクタール
259	1	0	0	2	0	0	3	0	0	0	0	0	0	0			4	3	3		1	アレビアチン
260	1	0	0	0	0	0	0	1	0	0	0	1	3	0	2		0	1	2	3	1	イーケプラ
261	1	0	0	0	0	0	0	0	0	0	0	0	3	1	2		0	1	3		1	デパケン/セレニカ
262	1	0	0	0	0	0	0	0	0	0	0	0	1	1	2		0	1	3		2	フェノバール	マイスタン
263	1	0	0	0	0	0	0	0	0	0	0	0	1	1	2		0	1	3		1	デパケン/セレニカ
264	0	0	1	1	0	0	0	0	0	0	0	0	1	1			3	3	3		1	イーケプラ
265	1	0	0	0	0	0	0	0	0	0	0	0	1	1	2		0	1	3		1	エクセグラン
266	1	0	1	1	0	1	0	0	0	0	0	0	3	1	2		2	2	3		1	イーケプラ
267	1	0	0	0	0	0	0	1	0	0	0	1	1	1	2		0	1	2	2	2	イーケプラ	デパケン/セレニカ
268	1	0	1	1	0	1	0	1	1	0	1	3	1	1	2		3	3	1	3	2	イーケプラ	リボトリール
269	1	0	0	0	0	0	0	0	0	0	0	0	3	1	2		1	1	3		1	イーケプラ
270	1	0	0	0	0	0	0	0	0	0	0	0	3	1	2		0	1	3		2	アレビアチン	マイスタン
271	0	1	0	0	0	0	0	1	0	0	0	1	1	1	2		0	1	2	3	1	デパケン/セレニカ
272	1	0	0	0	0	0	0	0	0	0	0	0	1	1	2		0	1	3		1	テグレトール
273	1	0	3	3	1	3	2	1	1	1	1	4	1	1			5	4	2	3	1	イーケプラ
274	0	0	0	0	0	0	0	0	0	0	0	0	1	1	2		0	1	3		1	エクセグラン
275	0	0	0	1	1	0	0	0	0	0	0	0	5	1	2		2	2	3		1	デパケン/セレニカ
276	0	0	0	0	0	0	0	1	0	0	0	1	7	7			1	1	2	0	2	アレビアチン	フェノバール
277	1	0	0	0	0	0	0	1	0	0	0	1	7	5			0	1	2	2	1	テグレトール
278	0	1	0	0	0	0	0	0	0	0	0	0	1	7			1	1	3		1	イーケプラ
279	0	0	0	0	0	0	0	1	0	0	0	1	1	0			0	1	2	2	1	デパケン/セレニカ
280	0	0	3	3	3	2	3	0	0	0	0	0	1	1			3	5	3		1	イーケプラ
281	1	0	0	0	0	0	0	1	0	0	0	1	1	0			0	1	2	2	1	イーケプラ
282	0	0	0	0	0	0	0	0	0	0	0	0	5	7			0	1	3		2	アレビアチン	フェノバール
283	1	0	0	0	0	0	0	0	0	0	0	0	7	7			0	1	3		2	アレビアチン	エクセグラン
284	1	0	0	0	0	0	0	0	0	0	0	0	0	0			2	2	3		1	イーケプラ
285	0	0	0	0	0	0	0	0	0	0	0	0	1	1	2		0	1	3		1	イーケプラ
286	0	0	1	2	2	1	0	1	0	0	0	1	5	1			4	4	2	2	3	デパケン/セレニカ	ﾋﾞﾑﾊﾟｯﾄ	ラミクタール
287	0	0	0	0	0	0	0	0	0	0	0	0	0	2			0	1	3		1	デパケン/セレニカ
288	0	0	0	0	0	0	0	0	0	0	0	0	0	0			0	1	3		1	エクセグラン
289	0	0	0	0	0	0	0	1	1	0	1	3	3	1			0	1	2	2	1	デパケン/セレニカ
290	0	0	0	0	0	0	0	0	0	0	0	0	1	0			1	1	3		1	イーケプラ
291	1	0	1	1	1	1	1	0	0	0	0	0	4	1	4		2	2	3		1	ラミクタール
292	1	1	0	0	0	0	0	0	0	0	0	0	7	6	7		0	1	3		2	エクセグラン	デパケン/セレニカ
293	0	0	0	0	0	0	0	0	0	0	0	0	7	7			0	1	3		1	エクセグラン
294	1	0	0	0	0	0	0	1	0	0	0	1	5	1	2		2	3	2	0	1	エクセグラン
295	1	0	0	0	0	0	0	0	0	0	0	0	3	7			0	2	3		2	エクセグラン	ラミクタール
296	1	0	0	0	0	0	0	0	0	0	0	0	7	4			3	3	3		1	リボトリール
297	0	0	0	0	0	0	0	0	0	0	0	0	1	6	7		1	2	3		1	エクセグラン
298	1	0	0	1	0	0	0	0	0	0	0	0	1	6	7		2	2	3		1	イーケプラ
299	0	0	0	0	0	0	0	1	0	0	0	1	7	4	7		3	2	2	2	1	デパケン/セレニカ
300	1	0	1	1	0	1	0	1	0	0	0	1	4	5			0	2	2	2	1	エクセグラン
301	0	0	0	0	0	0	0	1	1	1	1	4	7	4	6		0	1	2	2	1	リボトリール
302	0	0	0	0	0	0	0	0	0	0	0	0	1	6			0	1	3		1	エクセグラン
303	1	0	0	0	0	0	0	1	1	0	0	2	1				0	1	2	2	1	デパケン/セレニカ
304	0	0	1	1	1	1	0	1	1	1	1	4	1	1	2		2	4	0	0	1	エクセグラン
305	1	0	0	0	0	0	0	1	0	0	1	2	4	1	2		0	1	2		1	デパケン/セレニカ
306	0	0	0	1	1	1	0	0	0	0	0	0	4	1			2	2	3		1	エクセグラン
307	1	0	3	1	0	2	2	1	1	0	0	2	3	1	2		4	4	2	2	2	エクセグラン	デパケン/セレニカ
308	0	1	0	0	0	0	0	1	1	0	1	3	5	1			0	1	2	0	1	ラミクタール
309	0	0	0	0	0	0	0	0	0	0	0	0	1	1			0	1	3		1	デパケン/セレニカ
310	0	0	0	0	0	0	0	0	0	0	0	0	5	9			0	1	3		1	デパケン/セレニカ
311	1	1	0	1	1	0	0	1	1	1	0	3	1	1	2		0	1	1	3	1	デパケン/セレニカ
312	0	0	0	0	0	0	1	1	1	0	0	2	1	1	2		0	1	2	2	1	デパケン/セレニカ
313	1	0	1	1	1	0	1	0	0	0	1	1	1	1			2	2	3		1	デパケン/セレニカ
314	0	0	0	0	0	0	0	0	0	0	0	0	0	0			0	1	3		1	エクセグラン
315	0	0	0	0	0	0	0	0	0	0	0	0	1	1			0	1	3		1	エクセグラン
316	1	0	1	0	0	0	1	0	0	0	0	0	2	1			3	2	3		1	ラミクタール
317	1	0	0	0	0	0	0	0	0	0	0	0	5	0			0	1	3		1	デパケン/セレニカ
318	0	0	0	0	0	0	0	0	0	0	0	0	1	9			0	1	3		1	アレビアチン
319	0	1	0	0	0	0	0	0	0	0	0	0	5	7			0	1	3		2	エクセグラン	テグレトール
320	1	1	1	1	1	1	1	1	1	1	1	4	5	1	2		3	2	2	1	2	エクセグラン	テグレトール
321	0	0	2	1	1	1	3	0	0	0	0	0	4	1			4	3	3		1	エクセグラン
322	1	0	0	0	0	0	0	0	0	0	0	0	5	6	7		0	1	3		1	デパケン/セレニカ
323	1	0	0	0	0	0	0	0	1	0	0	1	1	1	2		0	1	3		1	デパケン/セレニカ
324	1	0	1	1	0	0	0	1	1	0	0	2	7	1	2		3	2	2	2	2	エクセグラン	デパケン/セレニカ
325	1	0	1	0	0	0	0	0	0	0	0	0	7	1			3	3	3		2	エクセグラン	ラミクタール
326	1	0	0	0	0	0	0	1	0	0	0	1	1	1	2		1	2	2	2	2	アレビアチン	エクセグラン
327	1	0	0	0	0	0	0	0	0	0	0	0	1	1	2		0	2	3		1	エクセグラン
328	1	0	0	0	0	0	0	1	1	1	0	3	1	1	2		0	1	0	3	1	アレビアチン
329	0	0	0	1	0	0	0	0	0	0	0	0	1	1	2		3	2	3		1	エクセグラン
330	0	0	2	1	0	0	1	1	0	0	0	1	7	1	2		1	1	2	2	1	フィコンパ
331	0	0	1	2	0	1	1	1	0	1	0	2	4	1	2		1	1	2	2	1	フィコンパ
332	1	1	0	0	0	0	0	0	0	0	0	0	7	1			2	3	3		1	ﾋﾞﾑﾊﾟｯﾄ
333	0	1	0	0	0	0	0	0	0	0	0	0	1	9			1	1	3		1	デパケン/セレニカ
334	1	0	0	0	0	0	0	0	0	0	0	0	1	1	2		1	2	3		3	テグレトール	デパケン/セレニカ	リボトリール
335	1	0	0	0	0	0	0	1	1	0	0	2	7	1	2		2	2	2	2	1	デパケン/セレニカ
336	1	0	2	1	0	0	0	1	1	0	0	2	3	1	2		4	3	2	2	1	フィコンパ
337	1	0	2	3	1	0	3	1	0	0	0	1	3	1	2		4	4	2	0	1	イーケプラ
338	1	0	1	2	2	1	3	1	1	0	0	2	3	1			4	4	2	0	2	イーケプラ	ﾋﾞﾑﾊﾟｯﾄ
339	1	0	0	1	1	1	0	1	0	0	0	1	5	1	2		3	3	2	0	1	ﾋﾞﾑﾊﾟｯﾄ
340	1	0	0	2	0	0	0	0	0	0	0	0	7	1	2		2	3	3		2	デパケン/セレニカ	フィコンパ
341	0	0	0	1	0	0	0	0	0	0	0	0	7	1			3	3	3		1	ラミクタール
342	0	0	0	0	0	0	1	1	1	0	1	3	5	1			3	4	2	2	2	デパケン/セレニカ	フィコンパ
343	0	0	1	1	1	1	1	1	0	0	0	1	7	1	2		3	3	1	2	2	テグレトール	デパケン/セレニカ
344	0	0	0	0	0	0	0	0	0	0	0	0	5	1	2		1	1	3		1	イーケプラ
345	1	0	1	2	0	1	0	1	1	0	0	2	7	6	7		1	1	2	2	2	イーケプラ	テグレトール
346	0	0	0	0	0	0	0	1	1	0	0	2	1	1	2		0	1	2	2	1	テグレトール
347	0	0	0	0	0	0	0	1	1	0	0	2	3	1			2	2	2	2	1	デパケン/セレニカ
348	1	0	0	0	0	0	0	0	0	0	0	0	5	6	7		1	2	3		2	アレビアチン	フェノバール
349	0	0	0	0	0	0	0	1	1	0	1	3	5	1	2		3	2	2	2	1	ラミクタール
350	0	0	0	0	0	0	0	1	1	0	1	3	7	7			2	2	2	2	1	イーケプラ
351	0	0	0	0	0	0	0	0	0	0	0	0	7	4	7		0	1	3		1	デパケン/セレニカ
352	0	0	0	1	1	1	1	1	1	0	0	2	2	1	2		3	3	2	2	1	デパケン/セレニカ
353	0	0	0	0	0	0	0	0	1	0	0	1	5	1	2		0	1	3		1	テグレトール
354	1	0	0	0	0	0	0	1	0	0	0	1	7	9	2		2	3	2	0	2	イーケプラ	フィコンパ
355	1	0	0	0	0	0	0	1	1	0	1	3	7	6	7		0	1	2	2	1	デパケン/セレニカ
356	1	0	0	0	0	0	0	1	1	0	0	2	5	1	2		1	2	2	0	1	テグレトール
357	0	0	0	0	0	0	0	1	0	0	0	1	5	1	2		0	1	2	0	1	デパケン/セレニカ
358	1	0	1	1	0	1	1	0	1	0	0	1	3	1			2	2	3		2	テグレトール	フィコンパ
359	0	0	0	2	0	0	0	1	1	0	0	2	5	1	2		0	1	2	2	1	イーケプラ
360	0	0	0	0	0	0	0	1	1	0	1	3	7	1	2		0	1	2	2	2	エクセグラン	テグレトール
361	1	0	0	0	0	0	0	1	0	0	1	2	7	7			1	1	2		1	デパケン/セレニカ
362	0	0	1	0	1	0	0	1	1	0	0	2	3	1	2		2	2	2	2	1	イーケプラ
363	0	1	0	1	0	1	0	1	1	0	0	2	7	1			0	1	2	2	1	デパケン/セレニカ
364	1	0	3	1	0	3	1	1	1	0	0	2	7	3			3	4	2	0	1	デパケン/セレニカ
365	0	0	0	0	0	0	0	0	0	0	0	0	1	1	2		2	2	3		1	ﾋﾞﾑﾊﾟｯﾄ
366	0	0	1	2	1	1	1	1	1	0	0	2	7	1	2		3	3	2	2	1	イーケプラ
367	0	1	0	0	0	0	0	1	1	0	0	2	5	9	2		0	1	2	2	1	イーケプラ
368	0	0	0	0	0	0	0	1	1	0	0	2	7	1	2		2	2	2	2	1	イーケプラ
369	1	0	0	0	0	0	0	1	1	0	0	2	7	4	7		0	2	2	2	2	デパケン/セレニカ	リボトリール
370	0	0	1	1	0	1	0	0	0	0	0	0	4	1	4		3	2	2		1	ﾋﾞﾑﾊﾟｯﾄ
371	0	0	0	0	0	0	0	0	0	0	0	0	7	1			2	2	3		1	アレビアチン
372	1	0	0	0	0	0	0	1	0	0	0	1	7	7			2	2	3		1	デパケン/セレニカ
373	1	0	0	0	0	0	2	1	0	0	0	1	1	1	2		2	2	2		1	ﾋﾞﾑﾊﾟｯﾄ
374	0	0	0	0	0	0	0	0	1	0	0	1	3	1	2		0	1	3		1	ラミクタール
375	0	0	1	0	0	0	0	0	1	0	0	1	7	1			2	2	3		1	デパケン/セレニカ
376	1	0	0	0	0	0	0	1	1	0	0	2	5	4	7		1	1	2	0	2	イーケプラ	デパケン/セレニカ
377	1	0	0	0	0	0	0	1	0	0	1	2	7	1	2		0	1	2	0	1	デパケン/セレニカ
378	1	0	1	1	0	1	1	1	0	0	0	1	7	1	2		4	3	2	2	3	イーケプラ	デパケン/セレニカ	フィコンパ
379	1	0	0	0	0	0	0	1	0	0	0	1	7	1	2		2	2	2	2	1	イーケプラ
380	0	0	0	0	0	0	0	0	0	0	0	0	5	1	2		1	1	3		1	イーケプラ
381	1	0	0	2	1	2	0	1	0	0	0	1	5	1	2		4	2	2	0	3	イーケプラ	エクセグラン	フィコンパ
382	1	0	0	1	0	0	0	1	0	0	0	1	7	1	2		3	3	2	2	1	デパケン/セレニカ
383	0	0	2	3	3	0	0	1	0	1	1	3	7	1	2		3	3	0		1	ﾋﾞﾑﾊﾟｯﾄ
384	1	0	1	0	0	0	0	1	1	0	1	3	7	7			1	1	2	2	1	デパケン/セレニカ
385	0	0	1	1	1	1	0	1	1	0	0	2	7	1	2		3	1	2	2	1	イーケプラ
386	1	0	0	0	0	0	0	0	0	0	0	0	3	1	2		0	1	3		1	デパケン/セレニカ
387	1	0	0	0	0	0	0	1	1	1	0	3	5	1	2		0	1	1	2	2	エクセグラン	ラミクタール
388	0	1	0	0	0	0	0	0	0	0	0	0	7	1	2		1	2	3		1	イーケプラ
389	0	0	0	0	0	0	0	1	1	0	0	2	5	4	7		2	2	1	2	1	イーケプラ
390	0	0	0	0	0	0	0	1	1	1	0	3	7	1	2		1	1	2	2	1	ラミクタール
391	1	0	0	0	0	0	1	1	1	0	0	2	7	7	8		2	2	1	3	2	デパケン/セレニカ	フィコンパ
392	1	0	0	0	0	0	0	1	0	0	0	1	3	1	2		2	2	2		1	イーケプラ
393	1	0	0	0	0	0	0	1	0	0	0	1	1	1	2		0	1	2	2	2	アレビアチン	エクセグラン
394	0	0	3	2	0	0	0	1	1	0	0	2	7	1	2		3	3	2	2	2	フィコンパ	ﾋﾞﾑﾊﾟｯﾄ
395	1	0	0	0	0	0	0	1	1	1	0	3	1	1	2		0	1	2	2	2	アレビアチン	エクセグラン
396	0	0	0	0	0	0	0	1	1	0	0	2	5	1	2		0	1	2	0	1	デパケン/セレニカ
397	0	0	0	0	0	0	0	1	0	0	0	1	7	6	7		1	2	2	2	3	テグレトール	デパケン/セレニカ	ﾋﾞﾑﾊﾟｯﾄ
398	0	0	0	0	0	0	0	1	1	0	0	2	7	1	2		1	1	2	2	1	イーケプラ
399	0	0	0	0	1	0	1	1	0	0	0	1	5	7			0	1	2	2	1	デパケン/セレニカ
400	1	0	0	0	0	0	2	1	0	0	0	1	7	7			2	2	2	2	2	イーケプラ	フィコンパ
401	0	0	1	1	1	0	1	1	1	0	0	2	4	1	2		1	2	2	2	1	デパケン/セレニカ
402	1	0	0	0	0	0	0	1	1	0	0	2	3	1	2		0	1	2	2	1	テグレトール
403	0	0	2	1	1	2	1	1	1	0	0	2	7	1	2		4	4	2		2	イーケプラ	ラミクタール
404	0	0	0	1	0	0	0	0	1	0	0	1	1	1			2	2	3		1	ﾋﾞﾑﾊﾟｯﾄ
405	1	0	1	0	0	0	0	0	0	0	0	0	7	1			3	3	3		1	マイスタン
406	0	0	1	0	0	0	0	1	1	0	0	2	0	1	2		2	2	1	2	2	フィコンパ	ﾋﾞﾑﾊﾟｯﾄ
407	1	0	0	0	0	0	0	1	0	0	0	1	1	1	2		0	1	2	2	1	デパケン/セレニカ
408	0	0	1	0	1	0	0	1	1	0	1	3	1	1			2	2	2	0	1	イーケプラ
409	1	0	0	0	0	0	0	0	1	0	1	2	1	0			0	1	3		2	イーケプラ	テグレトール
410	1	0	1	0	0	0	0	1	0	0	0	1	1	1	2		2	1	2	2	1	イーケプラ
411	1	0	0	1	0	0	1	0	0	0	0	0	1	1			3	2	3		1	イーケプラ
412	0	0	0	1	0	1	0	0	0	0	1	1	1	1			3	2	3		1	ﾋﾞﾑﾊﾟｯﾄ
413	1	0	1	0	0	0	0	1	0	0	0	1	1	0	2		3	2	2	2	1	イーケプラ
414	1	0	0	0	0	0	0	0	0	0	0	0	0	0	2		1	1	3		1	イーケプラ
415	1	0	0	1	0	1	0	1	0	0	0	1	1	1	2		3	3	2	2	2	イーケプラ	フィコンパ
416	1	0	0	0	0	0	0	0	0	0	0	0	1	1			0	1	3		1	エクセグラン
417	0	0	0	0	0	0	0	0	0	0	0	0	1	1	2		0	1	3		2	エクセグラン	フェノバール
418	1	0	0	0	0	0	0	0	0	0	1	1	4	6			0	1	3		1	イーケプラ
419	1	0	0	0	0	0	0	0	0	0	0	0	7	6			2	2	3		1	イーケプラ
420	1	0	0	0	0	0	0	1	1	0	0	2	3	1	2		1	1	2	2	2	アレビアチン	デパケン/セレニカ
421	1	1	0	0	0	0	0	1	0	0	1	2	7	7			0	1	2	0	1	デパケン/セレニカ
422	0	0	3	1	1	3	2	1	0	0	0	1	4	1			4	4	2		2	ラミクタール	リボトリール
423	1	0	1	1	1	1	1	1	0	0	0	1	7	1	2		1	1	2	2	2	イーケプラ	リボトリール
424	0	0	0	0	0	0	1	0	0	0	0	0	3	1			3	2	3		1	イーケプラ
425	1	0	0	0	0	0	0	0	0	0	0	0	7	1			2	1	3		2	ﾋﾞﾑﾊﾟｯﾄ	マイスタン
426	0	0	0	0	0	0	0	0	0	0	0	0	1	9	2		0	1	3		1	エクセグラン
427	0	0	0	0	1	0	1	0	0	0	0	0	4	1			3	2	3		1	イーケプラ
428	0	1	2	2	1	1	1	1	1	0	0	2	4	1			4	5	2	2	3	イーケプラ	フィコンパ	ﾋﾞﾑﾊﾟｯﾄ
429	0	0	1	0	0	1	0	1	1	0	0	2	5	7			3	1	2	0	2	イーケプラ	ﾋﾞﾑﾊﾟｯﾄ
430	1	0	0	2	1	1	1	1	1	0	0	2	7	1			4	3	2	0	2	イーケプラ	ガバペン
431	1	1	0	2	0	0	0	1	0	0	0	1	5	1	2		3	4	2	2	3	イーケプラ	マイスタン	ラミクタール
432	1	0	0	0	0	0	0	0	0	0	0	0	4	1			3	2	3		1	イーケプラ
433	0	0	1	1	1	1	1	1	0	0	0	1	5	1	2		4	4	2	2	2	テグレトール	ﾋﾞﾑﾊﾟｯﾄ
434	0	0	1	3	3	0	2	1	0	0	0	1	3	1	2		4	4	2	2	4	イーケプラ	テグレトール	デパケン/セレニカ	リボトリール
435	1	1	0	0	0	0	0	1	1	1	0	3	4	1	2		2	3	2	0	2	ﾋﾞﾑﾊﾟｯﾄ	リボトリール
436	0	1	2	2	2	2	2	1	0	0	0	1	3	1	2		4	5	2	2	3	イーケプラ	デパケン/セレニカ	ﾋﾞﾑﾊﾟｯﾄ
437	0	0	3	1	0	1	1	0	0	0	0	0	7	3			4	3	3		1	デパケン/セレニカ
438	1	1	0	0	0	0	0	1	0	0	0	1	5	1	2		0	1	2	2	1	テグレトール
439	0	0	1	0	0	0	0	1	1	0	0	2	1	1	2		2	2	2	2	1	イーケプラ
440	0	1	1	1	1	1	1	1	0	0	0	1	4	1	2		3	3	2	0	1	イーケプラ
441	0	1	3	1	3	0	0	1	1	1	1	4	4	1	2		3	3	2	2	1	イーケプラ
442	1	0	3	3	3	3	3	0	0	0	1	1	4	1			5	5	3		2	イーケプラ	フィコンパ
443	0	0	1	0	0	0	0	1	0	0	0	1	5	1	2		3	3	2	2	3	アレビアチン	イーケプラ	デパケン/セレニカ
444	0	0	0	0	0	0	0	0	0	0	0	0	7	3			0	1	3		1	リボトリール
445	0	0	0	0	0	0	0	0	0	0	0	0	5	5			0	1	3		1	ﾋﾞﾑﾊﾟｯﾄ
446	0	0	0	0	0	0	0	1	0	0	0	1	7	1	2		0	1	2	2	1	イーケプラ
447	0	0	0	0	0	0	0	0	1	0	0	1	1	1			3	2	3		1	イーケプラ
448	1	0	0	0	0	0	0	0	0	0	0	0	3	1	2		0	1	3		1	デパケン/セレニカ
449	1	0	0	0	0	0	0	0	0	0	0	0	1	1	2		0	1	3		1	エクセグラン
450	0	0	0	0	0	0	0	0	0	0	0	0	7	1	2		0	1	3		3	イーケプラ	エクセグラン	デパケン/セレニカ
451	0	0	0	0	0	2	0	0	0	0	0	0	0	0			4	2	3		1	イーケプラ
452	1	1	0	0	0	0	0	0	0	0	0	0	0	1	2		0	1	3		2	イーケプラ	テグレトール
453	1	0	0	0	0	0	0	0	0	0	0	0	1	0	2		2	3	3		2	デパケン/セレニカ	ﾋﾞﾑﾊﾟｯﾄ
454	0	1	0	0	0	0	0	0	0	0	0	0	7	1	2		0	1	3		1	イーケプラ
455	1	0	0	0	0	0	0	0	0	0	0	0	1	1	2		0	1	3		1	デパケン/セレニカ
456	0	0	0	0	0	0	0	0	0	0	0	0	7	5	1		0	1	3		1	イーケプラ
457	1	0	0	0	0	0	1	1	0	1	1	3	7	4	6		2	2	2	1	3	イーケプラ	デパケン/セレニカ	ﾋﾞﾑﾊﾟｯﾄ
458	1	0	0	0	0	0	0	0	0	0	0	0	3	1	2		0	1	3		2	エクセグラン	テグレトール
459	1	0	0	1	0	0	1	0	0	0	0	0	7	1	2		3	3	3		1	エクセグラン
460	1	0	1	0	0	0	1	0	0	0	0	0	7	1	2		2	2	3		2	イーケプラ	フィコンパ
461	1	0	1	1	1	0	0	0	0	0	0	0	3	1			3	3	3		1	イーケプラ
462	1	0	0	0	0	0	0	0	0	0	0	0	5	7			2	2	3		1	イーケプラ
463	0	1	0	0	0	0	0	0	0	0	0	0	0	1	2		2	2	3		2	イーケプラ	エクセグラン
464	1	0	0	0	0	0	1	1	0	0	0	1	7	7			3	2	2	0	1	イーケプラ
465	1	0	0	0	0	0	0	0	1	0	0	1	3	1	2		0	1	3		2	アレビアチン	デパケン/セレニカ
466	0	0	0	0	0	0	0	1	0	0	0	1	7	5			0	1	3		1	テグレトール
467	0	0	0	0	0	0	0	1	0	0	0	1	1	1			1	1	2	2	1	エクセグラン
468	1	0	0	0	0	0	0	0	0	0	0	0	1	0			1	1	3		1	イーケプラ
469	0	0	0	0	0	0	0	0	0	0	0	0	7	1			0	1	3		1	テグレトール
470	1	0	0	0	0	0	0	0	0	0	0	0	1	1			0	1	3		1	エクセグラン
471	0	0	0	0	0	0	0	0	0	0	0	0	1	6			0	1	3		1	イーケプラ
472	0	0	0	0	0	0	1	0	0	0	0	0	1	1	2		2	2	3		1	エクセグラン
473	0	0	0	0	0	0	0	0	0	0	0	0	1	1			0	1	3		1	イーケプラ
474	0	0	0	0	0	0	0	1	1	0	0	2	1	1			0	1	2	2	1	エクセグラン
475	1	0	0	0	0	0	0	0	0	0	0	0	7	7			2	2	3		1	イーケプラ
476	1	0	0	0	0	0	0	0	0	0	0	0	1	0			0	1	3		1	エクセグラン
477	1	0	0	0	0	0	0	1	1	0	0	2	3	1			0	1	2	3	1	アレビアチン
478	1	0	0	0	0	0	0	1	0	0	0	1	0	1			0	1	2	2	1	エクセグラン
479	0	0	0	0	0	0	0	1	0	0	0	1	1	1			0	1	2	0	1	エクセグラン
480	1	0	0	0	0	0	0	1	0	0	0	1	1	1			0	1	2	3	1	デパケン/セレニカ
481	1	0	0	0	0	0	0	0	0	0	0	0	3	1	2		0	1	3		1	エクセグラン
482	1	0	0	0	0	0	0	1	1	0	0	2	7	7			0	1	2	2	1	デパケン/セレニカ
483	0	0	0	0	0	0	0	0	0	0	0	0	0	1	2		0	1	3		1	イーケプラ
484	1	1	0	0	0	0	0	0	0	0	0	0	1	1	2		0	1	3		1	エクセグラン
485	0	0	0	0	0	0	0	0	0	0	0	0	7	0			0	1	3		2	エクセグラン	フェノバール
486	0	1	1	1	0	0	0	1	0	0	0	1	1	1	2		3	2	2	2	2	エクセグラン	フィコンパ
487	0	0	0	1	1	0	1	1	0	0	0	1	7	1	5		3	3	2	2	2	イーケプラ	ラミクタール
488	1	0	3	3	1	3	3	0	0	0	0	0	1	5			5	5	3		2	イーケプラ	デパケン/セレニカ
489	0	0	2	3	3	3	3	0	0	0	0	0	0	5			4	4	3		1	イーケプラ
490	0	0	0	2	0	0	0	0	0	0	0	0	0	0	2		3	4	3		2	イーケプラ	フィコンパ
491	1	0	1	1	0	1	2	0	1	0	0	1	1	7			4	3	3		1	エクセグラン
492	1	0	1	1	1	1	0	1	0	0	0	1	1	1	2		3	3	2	1	1	アレビアチン
493	1	0	1	0	0	0	0	0	0	0	0	0	0	1	2		2	2	3		1	イーケプラ
494	0	0	2	0	0	0	1	0	0	0	0	0	4	1			4	2	3		1	ﾋﾞﾑﾊﾟｯﾄ
495	1	0	1	0	0	0	0	0	0	0	0	0	7	1			3	3	3		1	デパケン/セレニカ
496	1	0	0	2	0	0	2	0	0	0	1	1	4	1			4	4	3		1	アレビアチン
497	1	0	1	1	1	1	1	0	1	0	0	1	1	1			3	1	3		1	エクセグラン
498	1	0	1	0	0	0	0	0	0	0	0	0	1	1	2		2	2	3		1	エクセグラン
499	1	0	2	1	1	0	0	0	1	0	0	1	1	1			4	3	1		1	イーケプラ
500	1	0	1	1	1	0	0	0	0	0	0	0	7	7			3	3	1		1	デパケン/セレニカ
501	0	0	3	2	0	1	0	0	0	0	0	0	1	1			4	3	1		1	エクセグラン
502	0	0	0	0	1	0	3	0	0	0	0	0	2	7			4	3	1		1	エクセグラン
503	0	0	1	3	0	0	0	0	1	0	0	1	1	7			4	3	1		1	イーケプラ
504	1	0	2	2	1	1	1	1	0	0	0	1	1	1	2		3	3	80％以上	夕	2	イーケプラ	デパケン/セレニカ
505	1	0	2	0	0	2	0	1	0	0	0	1	1	1	2		3	2	80％以上	夕	1	エクセグラン
506	1	0	2	1	1	2	1	1	1	0	0	2	1	1	2		3	2	80％以上	朝	2	イーケプラ	エクセグラン
507	0	0	0	1	0	0	0	1	0	0	1	2	1	1	2		2	2	80％以上	夕	1	デパケン/セレニカ
508	1	0	1	0	0	0	0	0	0	0	1	1	1	1			2	2	1		2	イーケプラ	エクセグラン
509	1	0	0	0	0	0	0	0	0	0	0	0	1	1	2		1	1	1		1	イーケプラ
510	0	0	0	0	0	0	0	1	0	0	0	1	1	7			0	1	80％以上	朝	1	デパケン/セレニカ
511	1	0	0	0	0	0	0	0	0	0	0	0	6	1	2		0	1	1		1	イーケプラ
512	1	0	0	0	0	0	0	0	0	0	0	0	1	1			2	1	1		1	イーケプラ
513	1	0	0	0	0	0	0	1	0	0	1	2	1	5			0	1	80％以上	夕	1	エクセグラン
514	0	0	0	0	0	0	0	0	0	0	0	0	0	1	2		1	1	1		1	イーケプラ
515	0	0	0	0	0	0	0	0	0	0	0	0	1	1	2		1	1	1		1	イーケプラ
516	0	0	0	0	0	0	0	0	0	0	0	0	1	7			1	1	1		2	アレビアチン	イーケプラ
517	1	0	0	0	0	0	0	0	0	0	0	0	1	1	2		0	1	1		1	デパケン/セレニカ
518	1	0	0	0	0	0	0	1	1	1	1	4	1	1	2		0	1	2	2	1	デパケン/セレニカ
519	0	0	0	0	0	0	0	0	1	0	0	1	1	1	2		0	1	3		1	エクセグラン
520	1	1	0	0	0	0	0	0	0	0	0	0	1	1	2		0	1	3		1	エクセグラン
521	1	0	0	0	0	0	0	0	0	0	0	0	1	1	2		0	1	3		1	エクセグラン
522	1	0	0	0	0	0	0	0	0	0	0	0	0	1	2		0	1	3		1	イーケプラ
523	0	0	0	0	0	0	1	0	0	0	0	0	7	1	7		2	2	3		1	ラミクタール
524	0	0	0	0	0	0	0	0	0	0	0	0	1	1	2		0	1	3		1	エクセグラン
525	1	0	0	0	0	0	0	0	0	0	0	0	7	7			1	1	3		1	イーケプラ
526	0	0	0	0	0	0	0	0	0	0	0	0	1	1	2		0	1	3		1	エクセグラン
527	1	0	0	0	0	0	0	1	0	0	0	1	1	5			0	1	1	2	2	アレビアチン	マイスタン
528	0	0	0	0	0	0	0	0	0	0	0	0	1	5			0	1	3		1	エクセグラン
529	1	0	0	0	0	0	0	0	0	0	0	0	7	7			0	1	3		2	アレビアチン	エクセグラン
530	1	0	1	1	0	1	1	0	0	0	0	0	7	3			3	3	3		2	エクセグラン	デパケン/セレニカ
531	0	0	0	0	0	0	0	0	0	0	0	0	1	1	2		0	1	3		1	エクセグラン
532	1	1	0	0	0	0	0	0	0	0	0	0	7	7			0	1	3		1	イーケプラ
533	0	0	0	0	0	0	0	1	0	0	0	1	1	1	2		0	1	2	0	1	エクセグラン
534	0	0	0	0	0	0	0	1	1	0	0	2	1	7			0	1	2	2	1	デパケン/セレニカ
535	1	0	0	0	0	0	0	0	0	0	0	0	7	0	2		0	1	3		1	デパケン/セレニカ
536	1	0	0	0	0	0	1	0	0	0	0	0	1	0			0	1	3		1	テグレトール
537	0	0	0	0	0	0	0	0	0	0	0	0	1	0			0	1	3		1	テグレトール
538	1	0	0	0	0	1	1	0	0	0	0	0	1	1			3	2	3		1	イーケプラ
539	1	1	0	0	0	0	0	0	0	0	0	0	7	9			0	1	3		2	イーケプラ	デパケン/セレニカ
540	0	0	0	0	0	0	0	0	0	0	0	0	1	1			0	1	3		1	エクセグラン
541	0	0	0	0	0	0	0	0	0	0	0	0	7	0			0	1	3		2	エクセグラン	テグレトール
542	0	0	0	0	0	0	0	0	0	0	0	0	7	6	7		0	1	3		2	デパケン/セレニカ	マイスタン
543	0	0	0	0	0	0	0	0	0	0	0	0	1	0			0	1	3		1	エクセグラン
544	1	1	0	0	0	0	0	1	0	0	0	1	3	0			2	2	2	0	1	テグレトール
545	1	1	0	0	0	0	0	1	0	0	0	1	0	0			0	1	2	0	2	アレビアチン	マイスタン
546	1	0	0	0	0	0	0	0	0	0	0	0	3	0			2	1	3		2	エクセグラン	マイスタン
547	1	1	0	0	0	0	0	0	0	0	0	0	7	0			0	1	3		2	イーケプラ	デパケン/セレニカ
548	1	1	0	0	0	0	0	1	0	0	0	1	7	0			0	1	2	2	1	アレビアチン
549	1	0	0	0	0	0	0	0	0	0	0	0	7	0	2		0	1	3		1	テグレトール
550	0	0	0	0	0	0	0	0	0	0	0	0	7	0	2		0	1	3		1	デパケン/セレニカ
551	1	0	0	0	0	0	0	0	0	0	0	0	7	0			0	1	3		1	テグレトール
552	1	0	0	0	0	0	0	1	0	1	1	3	7	1	2		0	2	1	3	2	イーケプラ	マイスタン
553	0	0	0	0	0	0	0	0	0	0	0	0	1	0			0	1	3		1	テグレトール
554	1	0	0	0	0	0	0	1	0	1	0	2	1	6			2	3	1	3	1	イーケプラ
555	1	0	0	0	0	0	0	0	0	0	0	0	4	0	2		0	1	3		1	エクセグラン
556	1	0	0	0	0	0	0	1	0	1	0	2	7	1	2		2	2	2	2	2	イーケプラ	デパケン/セレニカ
557	1	0	0	0	0	0	0	0	0	0	0	0	0	0	2		1	1	3		1	イーケプラ
558	0	0	0	0	0	0	0	0	0	0	0	0	1	0			0	1	3		2	エクセグラン	マイスタン
559	1	0	0	0	0	0	0	0	0	0	0	0	7	0			0	1	3		1	テグレトール
560	1	0	0	0	0	0	0	0	0	0	0	0	0	1	2		1	1	3		1	イーケプラ
561	0	0	0	0	0	0	0	0	0	0	0	0	7	0	2		0	1	3		1	ラミクタール
562	1	0	0	0	0	0	0	0	0	0	0	0	1	0	2		0	1	3		1	デパケン/セレニカ
563	1	0	0	0	0	0	0	1	0	0	0	1	7	1	2		1	1	2	2	1	テグレトール
564	1	0	1	1	0	1	1	1	0	0	0	1	4	1			3	2	2	3	1	テグレトール
565	0	0	0	0	0	0	0	0	0	0	0	0	1	0	2		2	2	3		1	イーケプラ
566	1	0	0	0	0	0	0	0	0	0	0	0	0	0	2		0	1	3		1	エクセグラン
567	1	0	0	0	0	0	0	0	0	0	0	0	0	0	2		0	1	3		1	イーケプラ
568	1	0	0	0	0	0	0	1	1	1	0	3	4	1	2		2	2	2	3	1	イーケプラ
569	1	0	0	0	0	0	0	0	0	0	0	0	7	0			0	1	3		2	テグレトール	デパケン/セレニカ
570	0	0	0	0	0	0	0	1	1	0	0	2	7	4			2	3	2	3	1	イーケプラ
571	1	0	0	0	0	0	0	0	0	0	0	0	7	0			0	1	3		1	エクセグラン
572	1	0	0	0	0	0	0	0	0	0	0	0	7	6			0	1	3		1	エクセグラン
573	1	0	0	0	0	0	0	0	0	0	0	0	1	1	2		0	1	3		1	アレビアチン
574	1	0	0	0	0	0	0	0	0	0	1	1	1	0	2		0	1	3		1	ラミクタール
575	0	0	0	0	0	0	0	0	0	0	1	1	1	0			2	2	3		1	イーケプラ
576	0	0	0	0	0	0	0	1	0	0	0	1	4	0			0	1	2	2	2	アレビアチン	デパケン/セレニカ
577	0	0	1	1	1	0	0	1	1	0	0	2	7	0	2		3	4	2	2	1	イーケプラ
578	1	0	0	0	0	0	0	0	0	0	0	0	1	1			0	1	3		1	デパケン/セレニカ
579	1	0	0	0	0	0	0	0	0	0	0	0	7	0	2		1	2	3		2	イーケプラ	デパケン/セレニカ
580	1	0	0	0	0	0	0	0	0	0	0	0	1	7			0	1	3		1	フェノバール
581	1	0	1	1	1	1	0	1	0	1	0	2	1	1			3	4	2	2	1	イーケプラ
582	1	0	0	0	0	0	0	0	0	0	0	0	7	0			0	1	3		1	イーケプラ
583	1	0	0	0	0	0	0	1	0	0	0	1	1	0	2		1	1	2	2	2	イーケプラ	エクセグラン
584	1	0	0	0	0	0	0	0	0	0	0	0	1	0	2		0	1	3		2	イーケプラ	デパケン/セレニカ
585	1	0	0	1	1	1	0	0	0	0	0	0	1	1			3	2	3		1	イーケプラ
586	1	0	0	2	2	2	0	0	0	0	0	0	1	1			4	2	3		1	イーケプラ
587	1	0	0	0	0	0	0	0	0	0	0	0	0	0	2		0	1	3		1	テグレトール
588	0	0	1	1	0	1	1	0	0	0	0	0	3	3			3	3	3		1	イーケプラ
589	1	1	0	0	0	0	0	0	0	0	0	0	0	1	2		0	1	3		3	アレビアチン	エクセグラン	マイスタン
590	0	0	0	0	0	0	0	0	0	0	0	0	7	9	2		0	2	3		1	イーケプラ
591	1	1	0	0	0	0	0	0	0	0	0	0	4	1			1	1	3		1	テグレトール
592	1	0	0	0	0	0	0	1	0	0	0	1	7	0			0	1	2	2	1	アレビアチン
593	0	0	0	0	0	0	0	0	0	0	0	0	7	0	2		0	1	3		2	イーケプラ	デパケン/セレニカ
594	1	0	0	0	0	0	0	0	0	0	0	0	1	0			0	1	3		1	イーケプラ
595	0	0	0	0	0	0	0	0	0	0	1	1	7	0			0	1	3	3	1	エクセグラン
596	1	0	0	0	0	0	0	1	0	0	0	1	1	0	2		0	1	2	2	2	アレビアチン	エクセグラン
597	1	0	0	0	0	0	0	0	0	0	0	0	1	1	2		0	1	3		2	イーケプラ	エクセグラン
598	1	0	0	1	1	1	0	1	1	1	0	3	7	0	2		2	1	1	3	2	イーケプラ	マイスタン
599	0	1	0	0	0	0	0	1	0	0	0	1	7	0			1	1	2	3	1	イーケプラ
600	0	0	0	0	0	0	0	0	0	0	0	0	1	0			0	1	3		1	アレビアチン
601	1	0	0	0	0	0	0	1	0	0	0	1	7	7			1	2	2	3	2	イーケプラ	デパケン/セレニカ
602	0	1	0	0	0	0	0	1	0	0	0	1	5	0	2		2	3	2		1	イーケプラ
603	1	0	0	0	0	0	0	0	0	0	0	0	0	0	2		0	1	3		2	イーケプラ	エクセグラン
604	1	1	0	0	0	0	0	1	1	1	1	4	1	1	2		0	1	0	3	1	デパケン/セレニカ
605	0	0	0	0	0	3	3	0	0	0	1	1	4	1			2	2	3		1	イーケプラ
606	0	0	0	0	0	0	0	0	1	0	0	1	5	7			0	1	3		1	デパケン/セレニカ
607	1	0	0	1	1	0	1	0	1	0	0	1	2	0			3	2	3		1	イーケプラ
608	0	0	0	0	0	0	0	0	0	0	0	0	5	7			1	1	3		2	イーケプラ	デパケン/セレニカ
609	1	1	1	0	0	0	0	0	0	0	0	0	1	1			3	2	3		1	イーケプラ
610	1	0	0	0	0	0	0	0	0	0	0	0	1	1	2		0	1	3		1	アレビアチン
611	1	0	0	0	0	0	0	0	0	0	0	0	2	1			1	1	3		1	イーケプラ
612	0	1	0	0	0	0	0	1	1	0	0	2	1	1	2		0	1	2	2	1	イーケプラ
613	0	0	0	0	0	0	0	0	0	0	1	1	1	1	2		2	3	3		1	デパケン/セレニカ
614	1	0	3	2	3	0	0	1	1	0	0	2	5	1	2		4	5	2	0	3	イーケプラ	テグレトール	ﾋﾞﾑﾊﾟｯﾄ
615	0	1	0	0	0	0	1	1	0	0	0	1	1	1			3	1	2	0	2	アレビアチン	ラミクタール
616	0	0	0	0	0	0	0	0	0	0	0	0	1	1	2		3	2	3		2	イーケプラ	ﾋﾞﾑﾊﾟｯﾄ
617	1	0	2	2	0	0	3	0	0	0	0	0	4	1			4	2	3		2	イーケプラ	ラミクタール
618	1	0	2	0	0	2	0	0	0	0	0	0	1	1			4	2	3		1	テグレトール
619	0	1	1	0	0	1	1	1	0	0	0	1	5	1			3	2	2		3	イーケプラ	デパケン/セレニカ	フィコンパ
620	0	0	3	2	2	2	3	1	1	1	1	4	5	7			2	3	2	3	2	フィコンパ	ラミクタール
621	1	0	0	0	0	0	0	1	0	0	0	1	5	1	2		0	1	2	2	1	テグレトール
622	1	0	0	0	1	0	1	1	0	0	0	1	6	1	2		2	4	2	2	1	イーケプラ
623	1	1	1	1	0	1	1	0	1	0	0	1	5	3			2	2	3		1	デパケン/セレニカ
624	0	0	0	1	0	0	3	0	0	0	0	0	1	1			4	2	3		1	イーケプラ
625	1	0	1	1	1	1	1	0	0	0	0	0	5	1			3	2	3		1	イーケプラ
626	0	0	0	0	0	0	0	1	0	0	0	1	1	5			1	1	2	0	2	エクセグラン	テグレトール
627	0	1	0	0	0	0	0	1	1	0	0	2	5	7			2	2	2	0	2	イーケプラ	ﾋﾞﾑﾊﾟｯﾄ
628	0	0	0	0	0	0	0	0	0	0	0	0	1	0	2		0	1	3		1	デパケン/セレニカ
629	0	0	0	0	0	0	0	0	0	0	0	0	5	7			1	1	3		1	イーケプラ
630	0	0	1	1	0	0	0	0	0	0	0	0	0	1	2		2	2	3		1	アレビアチン
631	1	0	1	1	0	1	1	1	0	0	0	1	5	3			2	2	2	0	1	エクセグラン
632	1	0	0	0	0	0	0	1	0	0	0	1	1	0	2		2	2	2	0	1	イーケプラ
633	0	0	1	0	0	0	1	0	0	0	0	0	5	7			2	2	3		4	イーケプラ	フィコンパ	ﾋﾞﾑﾊﾟｯﾄ	リボトリール
634	1	1	1	3	1	3	2	1	0	0	0	1	5	3			4	4	2	0	2	エクセグラン	リボトリール
635	1	0	0	0	0	0	0	0	0	0	0	0	2	1	2		0	1	3		1	デパケン/セレニカ
636	1	0	0	0	0	0	0	1	1	0	0	2	1	1	2		1	1	2	2	1	エクセグラン
637	1	1	0	1	1	0	1	1	0	0	1	2	4	1			3	4	2	2	3	エクセグラン	フィコンパ	ラミクタール
638	1	1	0	0	0	0	0	0	0	0	0	0	3	7			0	1	3		1	デパケン/セレニカ
639	1	0	3	3	2	3	3	1	1	1	1	4	1	1	2		4	3	2	2	1	イーケプラ
640	1	1	0	1	0	0	0	0	1	0	0	1	1	1	2		2	2	3		2	イーケプラ	ラミクタール
641	1	0	0	0	0	0	0	1	0	0	0	1	1	1	2		0	1	2	0	2	アレビアチン	イーケプラ
642	0	0	0	0	0	0	0	0	0	0	0	0	6	5			2	2	3		1	イーケプラ
643	1	1	0	0	0	0	0	0	0	0	0	0	1	1	2		0	1	3		1	イーケプラ
644	1	0	1	0	0	0	2	1	0	0	0	1	3	1	2		4	3	2	0	2	イーケプラ	テグレトール
645	0	0	0	0	0	0	0	0	0	0	0	0	1	0	2		1	1	3		1	イーケプラ
646	1	1	0	0	0	0	0	0	0	0	0	0	1	1	2		0	1	3		2	アレビアチン	リボトリール
647	0	1	0	0	0	0	0	0	0	0	0	0	5	5			1	1	3		1	ラミクタール
648	0	0	0	0	0	0	0	0	0	0	0	0	1	1	2		0	1	3		1	エクセグラン
649	1	0	0	0	0	0	0	0	0	0	0	0	1	1	2		0	1	3		1	アレビアチン
650	0	0	1	1	0	1	1	0	0	0	0	0	5	3			2	2	3		1	エクセグラン
651	0	0	0	0	0	0	0	0	0	0	0	0	1	1	2		0	1	3		1	デパケン/セレニカ
652	1	0	0	0	0	0	0	0	0	0	0	0	0	1	2		0	1	3		1	イーケプラ
653	0	0	1	1	0	1	1	0	0	0	0	0	7	3			2	2	3		1	イーケプラ
654	1	0	0	0	0	0	0	0	0	0	1	1	1	7			0	1	3		2	エクセグラン	リボトリール
655	0	1	0	0	0	0	0	0	0	0	0	0	0	1	2		1	1	3		1	イーケプラ
656	1	0	0	0	0	0	0	0	0	0	0	0	0	1	2		0	1	3		1	デパケン/セレニカ
657	1	0	0	0	0	0	0	1	0	0	0	1	6	1			1	1	2	0	1	デパケン/セレニカ
658	1	0	0	0	0	0	0	0	0	0	0	0	6	1	7		0	1	3		1	デパケン/セレニカ
659	0	0	1	1	0	1	1	0	0	0	0	0	6	3			0	1	3		1	ラミクタール
660	0	0	0	0	0	0	0	0	0	0	0	0	1	2	4		0	1	3		2	イーケプラ	エクセグラン
661	1	0	0	0	0	0	0	0	0	0	0	0	1	1	2		2	2	3		1	イーケプラ
662	1	0	0	0	0	0	0	0	0	0	0	0	1	0			0	1	3		1	イーケプラ
663	1	0	0	0	0	0	0	0	0	0	0	0	1	0	2		0	1	3		2	イーケプラ	デパケン/セレニカ
664	0	0	0	0	0	0	0	0	0	0	0	0	5	6			1	1	3		2	テグレトール	デパケン/セレニカ
665	1	0	0	0	0	0	0	0	0	0	0	0	1	1	2		0	1	3		1	イーケプラ
666	1	0	0	0	0	0	0	0	0	0	0	0	1	0	2		0	1	3		1	イーケプラ
667	1	0	0	0	0	0	0	0	0	0	1	1	4	1	2		0	1	3		1	イーケプラ
668	1	0	0	0	0	0	0	0	0	0	0	0	0	6			0	1	3		1	エクセグラン
669	1	0	0	0	0	0	0	0	0	0	0	0	1	6	8		1	1	3		1	イーケプラ
670	1	0	0	0	0	0	0	0	0	0	0	0	3	1	2		0	1	3		1	イーケプラ
671	1	0	0	0	0	0	0	0	0	0	1	1	4	1	2		1	1	3		1	イーケプラ
672	0	0	0	0	0	0	0	1	0	0	0	1	1	0	2		1	1	2	2	1	イーケプラ
673	0	0	0	0	0	0	0	0	0	0	0	0	6	5			2	1	3		1	イーケプラ
674	1	1	0	0	0	0	0	1	0	0	0	1	5	5			2	2	2		1	ラミクタール
675	1	0	0	0	0	0	0	0	0	0	0	0	6	1			1	1	3		1	デパケン/セレニカ
676	1	0	0	0	0	0	0	0	0	0	0	0	0	1	2		2	2	3		3	イーケプラ	フィコンパ	ﾋﾞﾑﾊﾟｯﾄ
677	1	0	0	0	0	0	0	1	0	0	0	1	5	6	7		0	1	2	2	1	エクセグラン
678	1	1	0	0	0	0	1	1	0	0	0	1	1	1			3	4	2	0	2	イーケプラ	ﾋﾞﾑﾊﾟｯﾄ
679	0	0	0	0	0	0	0	1	0	0	0	1	5	7			0	1	2	2	1	デパケン/セレニカ
680	0	1	0	0	0	0	0	0	0	0	0	0	1	1	2		2	2	3		1	マイスタン
681	0	0	1	1	0	0	0	0	0	0	0	0	5	1	2		0	1	3		1	ラミクタール
682	1	0	0	1	0	1	0	1	1	0	0	2	4	1	2		3	3	2		1	デパケン/セレニカ
683	0	0	0	2	0	0	0	0	0	0	0	0	4	1			4	2	3		1	ラミクタール
684	1	0	0	0	0	0	0	0	1	0	0	1	5	1	2		2	3	3		2	イーケプラ	ラミクタール
685	0	0	0	0	0	0	0	0	0	0	0	0	6	7			0	1	3		1	エクセグラン
686	0	0	1	1	1	1	0	0	1	0	0	1	0	1	2		2	3	3		2	イーケプラ	マイスタン
687	0	0	1	2	1	1	1	1	1	1	1	4	6	1	2		4	3	2	3	1	イーケプラ
688	1	1	0	0	0	0	0	1	0	0	0	1	5	5			1	4	2	3	1	テグレトール
689	0	1	2	2	1	1	1	1	1	0	1	3	7	5			4	3	0	3	1	デパケン/セレニカ
690	1	0	1	1	0	0	1	1	1	0	0	2	5	1	2		3	3	2	0	1	イーケプラ
691	0	1	0	0	0	0	0	0	0	0	0	0	5	5			2	2	3		1	ラミクタール
692	1	0	2	2	1	2	0	0	0	0	0	0	5	1			3	3	3		1	イーケプラ
693	0	0	1	1	0	1	0	0	0	0	0	0	7	3			3	2	3		1	イーケプラ
694	0	0	2	2	1	2	2	0	0	0	0	0	4	1			4	2	3		1	イーケプラ
695	0	1	1	0	1	1	0	1	0	0	0	1	5	1			2	2	2	0	4	イーケプラ	テグレトール	デパケン/セレニカ	フェノバール
696	1	0	0	0	0	0	0	1	0	0	0	1	3	0			0	1	2	2	1	デパケン/セレニカ
697	1	0	0	0	0	0	0	1	1	0	0	2	3	1			0	2	2	3	2	デパケン/セレニカ	フェノバール
698	0	0	0	0	0	0	0	1	1	0	0	2	5	6	7		0	1	2	2	2	アレビアチン	デパケン/セレニカ
699	1	0	0	0	0	0	0	1	0	0	0	1	1	0			2	2	2	3	2	エクセグラン	デパケン/セレニカ
700	0	0	0	0	0	0	0	0	0	0	0	0	7	9	2		0	1	3		1	アレビアチン
701	1	0	2	0	3	3	2	0	0	0	0	0	1	1			4	3	3		1	デパケン/セレニカ
702	0	0	0	0	0	0	0	0	0	0	0	0	1	9	2		0	1	3		2	デパケン/セレニカ	フェノバール
703	1	1	0	0	0	0	0	1	0	0	0	1	5	1			0	1	2	2	2	エクセグラン	デパケン/セレニカ
704	0	0	0	0	0	0	1	1	0	0	0	1	1	1	2		0	1	2	1	1	デパケン/セレニカ
705	1	0	0	0	0	1	0	1	0	0	0	1	0	1			0	1	2	2	1	デパケン/セレニカ
706	0	1	0	0	0	0	0	1	1	0	0	2	5	7			2	3	1	3	4	エクセグラン	テグレトール	デパケン/セレニカ	フェノバール
707	1	0	0	0	0	0	0	1	1	0	0	2	5	6			0	1	2	2	3	エクセグラン	デパケン/セレニカ	フェノバール
708	1	0	1	1	1	1	1	0	0	0	0	0	5	1	2		0	1	3		3	エクセグラン	デパケン/セレニカ	フェノバール
709	0	1	0	0	0	0	0	1	0	0	0	1	7	7			0	1	2	3	2	テグレトール	デパケン/セレニカ
710	0	0	0	1	1	1	1	1	1	0	0	2	2	1	2		3	2	2	2	1	デパケン/セレニカ
711	1	0	0	0	0	0	0	0	0	0	0	0	1	1	2		0	1	3		1	エクセグラン
712	1	1	0	0	0	0	0	1	0	0	1	2	7	7			0	1	2	0	1	デパケン/セレニカ
713	0	0	3	0	0	3	2	1	0	0	1	2	4	1			4	4	2		2	ラミクタール	リボトリール
714	1	0	1	1	1	1	1	1	0	0	0	1	4	1			1	1	2	2	2	イーケプラ	リボトリール
715	0	0	0	0	0	0	1	0	0	0	0	0	3	1			3	2	3		1	イーケプラ
716	1	0	0	0	0	0	0	0	0	0	0	0	7	1			2	2	3		2	ﾋﾞﾑﾊﾟｯﾄ	マイスタン
717	0	0	0	0	0	0	0	0	0	0	0	0	1	9	2		0	1	3		1	エクセグラン
718	0	0	0	0	1	0	1	0	0	0	0	0	4	1			3	2	3		1	イーケプラ
719	0	0	1	1	0	0	1	1	1	0	0	2	7	1	2		2	4	2	2	1	イーケプラ
720	0	1	2	2	1	1	1	1	1	0	0	2	4	1			4	5	2	2	3	イーケプラ	フィコンパ	ﾋﾞﾑﾊﾟｯﾄ
721	0	0	0	0	0	0	0	0	0	0	0	0	7	1	2		0	1	3		3	イーケプラ	エクセグラン	デパケン/セレニカ
722	1	0	0	0	0	0	0	1	0	0	0	1	7	7			2	3	3		1	デパケン/セレニカ
723	1	0	0	0	0	0	2	1	0	0	0	1	1	1	2		2	2	2	0	1	ﾋﾞﾑﾊﾟｯﾄ
724	0	0	0	0	0	0	0	0	1	0	0	1	3	1	2		0	1	3		1	ラミクタール
725	0	0	1	0	0	0	0	0	1	0	0	1	7	1	7		2	2	3		1	デパケン/セレニカ
726	1	0	0	0	0	0	0	1	1	0	0	2	5	4	7		1	1	2	0	2	イーケプラ	デパケン/セレニカ
727	1	0	0	0	0	0	0	1	0	0	0	1	7	1	2		1	1	2	0	1	デパケン/セレニカ
728	1	0	1	1	0	1	1	0	0	0	0	0	7	1	2		4	3	2	2	3	イーケプラ	デパケン/セレニカ	フィコンパ
729	1	0	0	0	0	0	0	0	0	0	1	1	1	0	2		0	1	3		2	アレビアチン	エクセグラン
730	0	0	1	1	1	0	2	1	0	0	0	1	5	1	2		1	1	2	0	1	デパケン/セレニカ
731	0	0	1	2	0	1	1	1	0	1	1	3	4	1	2		1	1	2	2	1	フィコンパ
732	1	1	0	0	0	0	0	0	0	0	0	0	5	1			2	3	3		1	ﾋﾞﾑﾊﾟｯﾄ
733	0	0	0	0	0	0	0	1	1	0	0	2	5	1	2		3	2	2	2	1	ラミクタール
734	0	0	0	0	0	0	0	0	1	0	0	1	5	1	2		0	1	3		1	テグレトール
735	1	0	0	0	0	0	0	1	0	0	0	1	7	1	2		2	3	2	0	2	イーケプラ	フィコンパ
736	1	0	0	0	0	0	0	1	1	0	0	2	7	6	7		0	1	2	3	1	デパケン/セレニカ
737	1	0	0	0	0	0	0	1	1	0	0	2	5	1	2		1	2	2	0	1	テグレトール
738	1	0	0	0	0	0	0	1	0	0	0	1	7	7			1	1	2	3	1	デパケン/セレニカ
739	0	0	1	0	1	0	0	1	1	0	0	2	3	1	2		2	2	2	2	1	イーケプラ
740	0	1	0	1	0	1	0	1	1	0	0	2	4	1			1	1	2	2	1	デパケン/セレニカ
741	0	0	0	1	1	1	0	0	0	0	0	0	7	1			3	4	3		1	アレビアチン
742	0	0	0	1	0	1	0	0	0	0	0	0	1	1			3	2	1	3	1	ﾋﾞﾑﾊﾟｯﾄ
743	1	0	0	0	0	0	0	1	0	0	0	1	1	1	2		0	1	2	2	1	デパケン/セレニカ
744	0	0	1	0	1	0	0	1	1	0	0	2	1	1			2	2	2	0	1	イーケプラ
745	1	0	0	0	0	0	0	0	1	0	0	1	1	0			0	1	3		2	イーケプラ	テグレトール
746	1	0	3	3	3	3	3	1	1	0	0	2	4	1			5	5	1	3	2	イーケプラ	フィコンパ
747	0	0	1	0	0	0	0	1	0	0	0	1	5	1	2		3	3	2	2	3	アレビアチン	イーケプラ	デパケン/セレニカ
748	0	0	0	0	0	0	0	0	0	0	0	0	7	3			0	1	3		1	リボトリール
749	0	1	0	0	0	0	0	0	0	0	0	0	7	1	2		0	1	3		1	イーケプラ
750	1	0	0	0	0	0	0	0	0	0	0	0	1	0	2		0	1	3		1	デパケン/セレニカ
751	0	0	0	0	0	0	0	0	0	0	0	0	7	5			0	1	3		1	イーケプラ
752	1	0	0	0	0	0	1	1	1	1	1	4	7	4	6		2	2	2	1	3	イーケプラ	デパケン/セレニカ	ﾋﾞﾑﾊﾟｯﾄ
753	1	0	1	0	0	0	0	1	0	0	0	1	1	0	2		3	2	2	2	1	イーケプラ
754	1	0	0	0	0	0	0	0	0	0	0	0	0	0	2		1	1	3		1	イーケプラ
755	1	0	0	0	0	1	0	1	0	0	0	1	1	1	2		3	3	2	2	2	イーケプラ	フィコンパ
756	1	0	0	0	0	0	0	0	0	0	0	0	1	1	2		0	1	3		1	エクセグラン
757	0	0	0	0	0	0	0	0	0	0	0	0	1	1	2		0	1	3		2	エクセグラン	フェノバール
758	1	0	0	0	0	0	0	0	0	0	0	0	7	6			0	1	3		1	イーケプラ
759	0	0	1	3	3	0	2	1	0	0	0	1	3	1	2		4	4	2	2	4	イーケプラ	テグレトール	デパケン/セレニカ	リボトリール
760	1	1	0	0	0	0	0	1	1	1	0	3	4	1	2		2	3	2	0	2	ﾋﾞﾑﾊﾟｯﾄ	リボトリール
761	0	1	2	2	2	2	2	1	0	0	0	1	3	1	2		4	5	2	2	3	イーケプラ	デパケン/セレニカ	ﾋﾞﾑﾊﾟｯﾄ
762	0	0	3	1	0	1	1	0	0	0	0	0	7	3			4	2	3		1	デパケン/セレニカ
763	1	1	0	0	0	0	0	1	0	0	0	1	5	1	2		0	1	2	2	1	テグレトール
764	0	0	1	0	0	0	0	1	1	0	0	2	1	1	2		2	2	2	2	1	イーケプラ
765	0	1	1	1	1	1	1	1	0	0	0	1	4	1	2		3	3	2	0	1	イーケプラ
766	0	1	3	1	3	0	0	1	1	1	1	4	4	1	2		3	3	2	2	1	イーケプラ
767	1	0	1	1	1	0	0	0	0	0	0	0	3	1			3	3	3		1	イーケプラ
768	1	0	0	0	0	0	0	0	0	0	0	0	5	7			2	1	3		1	イーケプラ
769	0	1	0	0	0	0	0	0	0	0	1	1	0	1	2		2	2	3		2	イーケプラ	エクセグラン
770	1	0	0	0	0	0	0	0	0	0	0	0	5	6	6		1	2	3		2	アレビアチン	フェノバール
771	1	0	0	0	0	0	1	1	1	0	0	2	7	7	8		2	2	1	3	2	デパケン/セレニカ	フィコンパ
772	1	0	0	0	0	0	0	1	0	0	0	1	3	1	2		2	3	2		1	イーケプラ
773	1	0	0	0	0	0	0	0	0	0	0	0	1	1	2		1	2	3		3	テグレトール	デパケン/セレニカ	リボトリール
774	1	0	0	0	0	0	0	1	1	0	0	2	7	1	2		2	4	2	2	1	デパケン/セレニカ
775	1	0	3	1	0	3	1	1	1	0	0	2	7	3			3	4	2	0	1	デパケン/セレニカ
776	0	0	0	0	0	0	0	0	0	0	0	0	1	1	2		2	2	3		1	ﾋﾞﾑﾊﾟｯﾄ
777	0	0	1	2	1	1	1	1	1	0	0	2	7	1	2		3	4	2	2	1	イーケプラ
778	0	1	0	0	0	0	0	1	1	0	0	2	5	1	2		0	1	2	2	1	イーケプラ
779	0	0	0	0	0	0	0	1	1	0	1	3	5	1	2		2	4	2	2	1	イーケプラ
780	1	0	0	0	0	0	0	1	1	0	0	2	7	4	7		0	2	2	2	2	デパケン/セレニカ	リボトリール
781	0	0	1	1	0	1	0	0	0	0	0	0	4	1	4		3	2	2	0	1	ﾋﾞﾑﾊﾟｯﾄ
782	1	0	0	0	0	0	1	1	0	0	1	2	5	7			3	3	2	0	1	イーケプラ
783	1	0	0	2	1	1	0	0	1	0	0	1	5	1	2		3	2	3		2	イーケプラ	テグレトール
784	0	0	0	0	0	0	0	1	1	0	0	2	7	1	2		3	2	2	2	1	イーケプラ
785	1	0	0	0	0	0	0	0	0	0	0	0	3	1	2		0	1	3		1	デパケン/セレニカ
786	1	0	0	0	0	0	0	1	1	1	0	3	5	1	2		0	1	1	2	2	エクセグラン	ラミクタール
787	0	1	0	0	0	0	0	0	0	0	0	0	7	1	2		1	2	3		1	イーケプラ
788	0	0	0	0	0	0	0	1	1	0	0	2	7	4	7		2	1	1	2	1	イーケプラ
789	0	0	0	0	0	0	0	1	1	1	0	3	7	1	2		1	1	2	2	1	ラミクタール
790	0	1	0	0	0	0	0	0	0	0	0	0	1	1	2		1	1	3		1	デパケン/セレニカ
791	1	0	0	2	0	0	0	0	0	0	0	0	7	1	2		2	3	3		2	デパケン/セレニカ	フィコンパ
792	0	0	0	1	0	0	0	0	0	0	0	0	7	1			2	2	3		1	ラミクタール
793	0	0	0	0	0	0	1	1	1	0	0	2	5	1	2	4	3	4	2	0	2	デパケン/セレニカ	フィコンパ
794	0	0	1	1	1	1	1	1	0	0	0	1	1	1	2		3	4	1	2	2	テグレトール	デパケン/セレニカ
795	0	0	0	0	0	0	0	0	0	0	0	0	5	1	2		1	1	3		1	イーケプラ
796	1	0	1	2	0	1	0	1	1	0	1	3	7	6	7		1	1	2	2	2	イーケプラ	テグレトール
797	1	0	0	1	0	1	1	1	0	0	0	1	3	1	2		1	2	2	0	1	イーケプラ
798	1	0	0	0	0	0	0	1	1	0	0	2	2	1	2		0	1	2		1	テグレトール
799	0	0	0	0	0	0	0	1	1	0	0	2	1	1	2		0	1	2	2	1	テグレトール
800	0	0	0	0	0	0	0	1	1	0	0	2	3	1			2	2	2	2	1	デパケン/セレニカ
801	1	0	2	1	0	0	0	1	1	0	0	2	3	1	2		4	3	2	2	2	イーケプラ	フィコンパ
802	1	0	2	3	1	0	3	1	0	0	0	1	3	1	2		4	4	2	0	2	イーケプラ	フィコンパ
803	0	0	0	0	0	0	0	1	0	0	0	1	7	1	2		0	1	2	0	1	デパケン/セレニカ
804	1	0	2	0	0	1	1	0	1	0	0	1	3	1			4	5	3		2	テグレトール	フィコンパ
805	0	0	0	2	0	0	0	1	1	0	0	2	5	1	2		0	1	2	2	1	イーケプラ
806	0	0	0	0	0	0	0	1	1	0	0	2	7	1	2		0	1	2	2	2	エクセグラン	テグレトール
807	1	0	1	2	2	1	3	1	1	0	0	2	3	1			4	4	2	0	2	イーケプラ	ﾋﾞﾑﾊﾟｯﾄ
808	1	0	0	1	1	1	0	1	0	0	0	1	5	1	2		3	3	2	0	1	ﾋﾞﾑﾊﾟｯﾄ
809	0	0	0	0	0	0	0	1	1	0	0	2	7	7			2	2	2	2	1	イーケプラ
810	0	0	0	0	0	0	0	0	0	0	0	0	7	4	7		0	1	3		1	デパケン/セレニカ
811	1	0	0	0	0	0	0	1	0	0	0	1	7	1	2		2	2	2	2	1	イーケプラ
812	1	0	0	0	0	0	0	1	1	0	0	2	3	1	2		0	1	2	2	1	イーケプラ
813	0	0	0	0	0	0	0	0	0	0	0	0	5	1	2		1	1	3		1	イーケプラ
814	1	0	0	0	0	0	0	1	0	0	0	1	5	1	2		4	4	2	0	3	イーケプラ	エクセグラン	フィコンパ
815	1	0	0	0	0	0	0	1	0	0	0	1	4	1	2		3	1	2	2	1	デパケン/セレニカ
816	0	0	2	3	3	0	0	1	0	1	1	3	7	1	2		4	3	0	3	1	ﾋﾞﾑﾊﾟｯﾄ
817	1	0	1	0	0	0	0	1	1	0	0	2	7	7			1	1	2	2	1	デパケン/セレニカ
818	1	0	0	0	0	0	0	1	0	0	0	1	1	1	2		0	1	2	2	2	アレビアチン	エクセグラン
819	0	0	3	2	0	0	0	1	1	0	0	2	7	1	2		3	2	2	2	2	フィコンパ	ﾋﾞﾑﾊﾟｯﾄ
820	1	0	0	0	0	0	0	1	1	1	0	3	1	1	2		0	1	2	2	2	アレビアチン	エクセグラン
821	0	1	0	1	0	1	0	1	1	0	0	2	5	1	2		1	2	2	0	1	イーケプラ
822	0	0	0	0	0	0	0	1	1	0	0	2	3	1	2		0	1	2	0	1	デパケン/セレニカ
823	0	0	0	0	0	0	0	1	0	0	0	1	7	6	7		1	2	2	2	3	テグレトール	デパケン/セレニカ	ﾋﾞﾑﾊﾟｯﾄ
824	0	0	0	0	0	0	0	1	1	0	0	2	7	1	2		1	1	2	2	1	イーケプラ
825	0	0	0	0	1	0	1	1	0	0	0	1	5	7			0	1	2	2	1	デパケン/セレニカ
826	1	0	0	0	0	0	2	1	0	0	0	1	7	7			2	2	2	2	2	イーケプラ	フィコンパ
827	0	0	1	1	1	0	1	1	1	0	0	2	4	1	2		1	2	2	2	1	デパケン/セレニカ
828	1	0	0	0	0	0	0	1	1	0	0	2	3	1	2		0	1	2	2	1	テグレトール
829	0	0	2	1	1	2	1	1	1	0	0	2	5	1	2		4	4	2		2	イーケプラ	ラミクタール
830	1	0	0	0	0	0	0	0	0	0	0	0	5	7			2	3	3		2	アレビアチン	フェノバール
831	0	0	0	1	0	0	0	0	1	0	0	1	1	1			2	2	3		1	ﾋﾞﾑﾊﾟｯﾄ
832	1	0	1	0	0	0	0	0	0	0	0	0	7	1			3	2	3		1	マイスタン
833	0	0	1	0	0	0	0	1	1	0	0	2	3	1	2		2	2	1	2	2	フィコンパ	ﾋﾞﾑﾊﾟｯﾄ
834	0	0	0	0	0	0	0	0	0	0	0	0	5	5			0	1	3		1	ﾋﾞﾑﾊﾟｯﾄ
835	0	0	0	0	0	0	0	1	0	0	0	1	7	1	2		0	1	2	2	1	イーケプラ
836	0	0	0	1	1	1	0	0	1	0	0	1	1	1			3	2	3		1	イーケプラ
837	1	0	0	0	0	0	0	0	0	0	1	1	3	1	2		0	1	3		1	デパケン/セレニカ
838	0	0	0	1	0	2	0	0	0	0	0	0	0	0			4	2	3		1	イーケプラ
839	1	1	0	0	0	0	0	0	0	0	0	0	0	1	2		0	1	3		2	イーケプラ	テグレトール
840	1	0	0	0	0	0	0	0	0	0	0	0	1	0			2	3	3		2	デパケン/セレニカ	ﾋﾞﾑﾊﾟｯﾄ
841	1	0	0	0	0	0	0	0	0	0	0	0	3	1	2		0	1	3		2	エクセグラン	テグレトール
842	1	0	0	1	1	1	0	1	1	0	0	2	3	1	2		3	2	2	2	1	イーケプラ
843	1	0	0	1	1	0	1	0	0	0	0	0	7	1			3	3	3		1	エクセグラン
844	1	1	1	1	0	0	1	0	0	0	0	0	5	1	2		2	2	3		2	イーケプラ	フィコンパ
845	1	0	1	1	0	0	0	1	0	0	0	1	1	0	2		2	1	2	2	1	イーケプラ
846	1	0	0	1	0	0	1	0	0	0	0	0	1	1			3	2	3		1	イーケプラ
847	1	0	0	0	0	0	0	0	0	0	0	0	7	6			2	3	3		1	イーケプラ
848	1	0	0	0	0	0	0	1	1	0	0	2	3	1	2		1	1	2	2	2	アレビアチン	デパケン/セレニカ
849	0	0	1	0	0	1	0	1	1	0	0	2	5	7			3	4	2	0	2	イーケプラ	ﾋﾞﾑﾊﾟｯﾄ
850	1	0	0	2	1	1	1	1	1	0	0	2	4	1			4	3	2	0	2	イーケプラ	ガバペン
851	1	1	0	2	0	1	0	1	0	0	0	1	5	1	2		3	4	2	2	3	イーケプラ	マイスタン	ラミクタール
852	1	0	0	0	0	0	0	0	0	0	1	1	4	1			3	2	3		1	イーケプラ
853	0	0	1	1	1	1	1	1	1	0	0	2	5	1	2		4	4	2	2	2	テグレトール	ﾋﾞﾑﾊﾟｯﾄ
854	0	0	0	0	0	0	0	0	0	0	0	0	7	7			1	2	3		1	イーケプラ
855	1	0	0	0	0	0	0	0	1	0	0	1	3	1	2		0	1	3		2	アレビアチン	デパケン/セレニカ
																					0
																					0
																					0
																					0
